# Supplementary material for: Clinical landscape of LAG-3-targeted therapy
Source: Immunooncol Technol. 2022 Mar 17;14:100079. doi: 10.1016/j.iotech.2022.100079 (PMC9216443; doi:10.1016/j.iotech.2022.100079)
Supplement: Supplementary Table 1 [file mmc1.xlsx]

## Sheet: Table 1
Phases	NCT Number	Title	Status	Conditions	Interventions	Outcome Measures	Sponsor/Collaborators	Study Designs
Early Phase 1	NCT04566978	89Zr-DFO-REGN3767 in PET Scans in People With Diffuse Large B Cell Lymphoma (DLBCL)	Recruiting	Large B-cell Lymphoma|DLBCL	Drug: 89Zr-DFO-REGN3767|Diagnostic Test: PET/CT	Biodistribution of 89Zr-DFO-REGN3767|Optimal 89Zr-DFO-REGN3767 mass dose for tumor targeting|Optimal time for imaging and tumor uptake post 89Zr-DFO-REGN3767 administration|Tumor lesion uptake of 89Zr-DFO-REGN3767 and correlate with LAG-3 expression by IHC	Memorial Sloan Kettering Cancer Center	Allocation: Randomized|Intervention Model: Sequential Assignment|Masking: None (Open Label)|Primary Purpose: Diagnostic
	NCT04541108	Phase 0 Master Protocol for CIVO Intratumoral Microdosing of Anti-Cancer Therapies	Recruiting	Solid Tumor	Drug: BMS-986299|Biological: Relatlimab|Biological: Ipilimumab|Biological: Nivolumab|Combination Product: Ipilimumab + Nivolumab|Combination Product: Relatlimab + Nivolumab|Combination Product: BMS-986299 + Nivolumab|Drug: TAK-676|Drug: Carboplatin|Drug: 5-FU|Drug: Paclitaxel|Combination Product: TAK-676 + Carboplatin|Combination Product: Carboplatin + Paclitaxel|Combination Product: Carboplatin …	Quantification of Cell Death and Immune Cell Biomarkers by IHC and In-Situ Hybridization|Number of Patients with Adverse Events	Presage Biosciences|Bristol-Myers Squibb|Takeda|Merck Sharp & Dohme Corp.	Allocation: Non-Randomized|Intervention Model: Parallel Assignment|Masking: None (Open Label)|Primary Purpose: Basic Science
Phase 1	NCT03489369	Sym022 (Anti-LAG-3) in Patients With Advanced Solid Tumor Malignancies or Lymphomas	Completed	Metastatic Cancer|Solid Tumor|Lymphoma	Drug: Sym022	Assessment of Treatment Related Adverse Events (AEs).|Evaluation of the Immunogenicity of Sym022.|Evaluation of Objective Response (OR) or Stable Disease (SD).|Time to Progression (TTP) of Disease.|Area Under the Concentration-time Curve in a Dosing Interval (AUC).|Maximum Concentration (Cmax)|Time to Reach Maximum Concentration (Tmax)|Trough Concentration (Ctrough)|Terminal Elimination Half-life…	Symphogen A/S	Allocation: N/A|Intervention Model: Single Group Assignment|Masking: None (Open Label)|Primary Purpose: Treatment
	NCT03493932	Cytokine Microdialysis for Real-Time Immune Monitoring in Glioblastoma Patients Undergoing Checkpoint Blockade	Active, not recruiting	Glioblastoma	Drug: Nivolumab|Drug: BMS-986016	Increase of interferon gamma levels|Microdialysis safety|Drug Safety	National Institute of Neurological Disorders and Stroke (NINDS)|National Institutes of Health Clinical Center (CC)	Allocation: N/A|Intervention Model: Single Group Assignment|Masking: None (Open Label)|Primary Purpose: Treatment
	NCT04658147	Feasibility and Efficacy of Perioperative Nivolumab With or Without Relatlimab for Patients With Potentially Resectable Hepatocellular Carcinoma (HCC)	Recruiting	Hepatocellular Carcinoma	Drug: Nivolumab|Drug: Relatlimab	Number of patients who complete pre-op treatment and proceed to surgery|Number of participants experiencing study drug-related toxicities|Percentage of participants who obtain R0 resection|Percentage of evaluable patients who obtain a pathologic complete response (pCR) or major pathologic response (MPR)|Objective response rate (ORR) at 8 weeks|Overall survival (OS) at 12 months|Overall survival (…	Sidney Kimmel Comprehensive Cancer Center at Johns Hopkins|Bristol-Myers Squibb	Allocation: Randomized|Intervention Model: Parallel Assignment|Masking: None (Open Label)|Primary Purpose: Treatment
	NCT03538028	A Safety and Tolerability Study of INCAGN02385 in Select Advanced Malignancies	Completed	Cervical Cancer|Microsatellite Instability (MSI)-High Endometrial Cancer|Gastric Cancer (Including Stomach and Gastroesophageal Junction [GEJ])|Esophageal Cancer|Hepatocellular Carcinoma|Melanoma (Uveal Melanoma Excluded)|Merkel Cell Carcinoma|Mesothelioma|MSI-high Colorectal Cancer|Non-small Cell Lung Cancer (NSCLC)|Ovarian Cancer|Squamous Cell Carcinoma of the Head and Neck (SCCHN)|Small Cell L…	Biological: INCAGN02385	Number of treatment-emergent adverse events (TEAEs)|Cmax of INCAGN02385|Tmax of INCAGN02385|Cmin of INCAGN02385|AUC0-t of INCAGN02385|Objective response rate (ORR) in participants with advanced or metastatic solid tumors|Disease control rate (DCR) in participants with advanced or metastatic solid tumors|Duration of response (DOR) in participants with advanced or metastatic solid tumors|Progressio…	Incyte Biosciences International Sàrl|Incyte Corporation	Allocation: N/A|Intervention Model: Single Group Assignment|Masking: None (Open Label)|Primary Purpose: Treatment
	NCT04112498	A Phase 1, Bioavailability Study of Relatlimab in Combination With Nivolumab	Active, not recruiting	Cancer	Drug: relatlimab|Drug: nivolumab|Drug: rHuPH20	maximum observed serum concentration (Cmax)|time of maximum observed serum concentration (Tmax)|area under the time-concentration curve over the dosing interval AUC (TAU)|Observed concentration at the end of the dosing interval (Ctau)|Incidence of Serious Adverse Events (SAEs)|Incidence of Adverse Events (AEs)|Incidence of Adverse Events leading to discontinuation|Number of deaths|Number of labor…	Bristol-Myers Squibb	Allocation: N/A|Intervention Model: Single Group Assignment|Masking: None (Open Label)|Primary Purpose: Treatment
	NCT03044613	Nivolumab +/- Relatlimab Prior to Chemoradiation With II/III Gastro/Esophageal Cancer	Active, not recruiting	Gastric Cancer|Esophageal Cancer|GastroEsophageal Cancer	Drug: Nivolumab|Drug: Relatlimab|Drug: Carboplatin|Drug: Paclitaxel|Radiation: Radiation	Number of participants with treatment-related adverse events as assessed by CTCAE v4.0|Feasibility is assessed through the proportion of eligible patients who proceed to surgery without substantial delay (more than 60 days) due to treatment-related reasons|Pathological Complete Response Rate|Approximate quantitation of infused nivolumab bound to PD-1 receptors on the surface of T cells in the per…	Sidney Kimmel Comprehensive Cancer Center at Johns Hopkins|Bristol-Myers Squibb	Allocation: Non-Randomized|Intervention Model: Single Group Assignment|Masking: None (Open Label)|Primary Purpose: Treatment
	NCT03965533	Safety, Tolerability, Pharmacokinetics (PK) and Pharmacodynamics (PD) of GSK2831781 After an Intravenous (IV) Dose in Healthy Japanese and Caucasian Subjects, and a Subcutaneous (SC) Dose in Healthy Caucasian Subjects	Completed	Healthy Volunteers	Drug: GSK2831781|Drug: Placebo	Part A: Number of Participants With Serious Adverse Events (SAEs) and Non-serious Adverse Events (Non-SAEs)|Part B: Number of Participants With Serious Adverse Events (SAEs) and Non-serious Adverse Events (Non-SAEs)|Part A: Number of Participants With Vital Signs of Potential Clinical Importance|Part B: Number of Participants With Vital Signs of Potential Clinical Importance|Part A: Number of Par…	GlaxoSmithKline	Allocation: Randomized|Intervention Model: Parallel Assignment|Masking: Double (Participant, Investigator)|Primary Purpose: Treatment
	NCT02966548	Safety Study of BMS-986016 With or Without Nivolumab in Patients With Advanced Solid Tumors	Recruiting	Cancer	Drug: Relatlimab|Drug: Nivolumab	Number of adverse events (AE)|Number of serious adverse events (SAE)|Number of deaths|Number of laboratory abnormalities|Maximum observed serum concentration (Cmax) of BMS-986016|Time of maximum observed serum concentration (Tmax) of BMS-986016|Trough observed serum concentration (Ctrough) of BMS-986016|Concentration at the end of a dosing interval (Ctau) of BMS-986016|Average concentration over …	Bristol-Myers Squibb|Ono Pharmaceutical Co. Ltd	Allocation: Non-Randomized|Intervention Model: Parallel Assignment|Masking: None (Open Label)|Primary Purpose: Treatment
	NCT03335540	An Adaptive Study to Match Patients With Solid Tumors to Various Immunotherapy Combinations Based Upon a Broad Biomarker Assessment	Recruiting	Advanced Cancer	Biological: Nivolumab|Biological: Relatlimab|Biological: Cabiralizumab|Biological: Ipilimumab|Drug: IDO1 Inhibitor|Radiation: Radiation Therapy	Number of participants with qualified tumor biopsy specimen at baseline|Percent of change from baseline in histopathologic features|Percent of change from baseline in biomarker expression patterns|Number of Adverse Events (AEs)|Number of Serious Adverse Events (SAEs)|Number of Laboratory Abnormalities|Number of Adverse Events(AEs) leadind to discontinutaion|Number of Deaths	Bristol-Myers Squibb	Allocation: Randomized|Intervention Model: Parallel Assignment|Masking: None (Open Label)|Primary Purpose: Treatment
	NCT02658981	Anti-LAG-3 Alone & in Combination w/ Nivolumab Treating Patients w/ Recurrent GBM (Anti-CD137 Arm Closed 10/16/18)	Active, not recruiting	Glioblastoma|Gliosarcoma|Recurrent Brain Neoplasm	Biological: Anti-LAG-3 Monoclonal Antibody BMS 986016|Biological: Anti-PD-1|Other: Pharmacological Study|Other: Laboratory Biomarker Analysis|Biological: Anti-CD137	Maximum tolerated dose (MTD) of anti-LAG-3 monoclonal antibody BMS-986016 as monotherapy as determined by frequency of toxicity|Maximum tolerated dose (MTD) of anti-CD137 as monotherapy as determined by frequency of toxicity|MTD of Anti-LAG-3 + Anti-PD-1 as determined by frequency of toxicity|MTD of Anti-CD137 + Anti-PD-1 as determined by frequency of toxicity|Overall Survival|Progression-free su…	Sidney Kimmel Comprehensive Cancer Center at Johns Hopkins|National Cancer Institute (NCI)|Bristol-Myers Squibb	Allocation: Non-Randomized|Intervention Model: Parallel Assignment|Masking: None (Open Label)|Primary Purpose: Treatment
	NCT02195349	A First in Human Study to Evaluate the Safety, Tolerability, Pharmacokinetics and Pharmacodynamics of a Intravenous (IV) Dose of GSK2831781 in Healthy Volunteers and Patients With Plaque Psoriasis	Completed	Psoriasis	Biological: GSK2831781|Biological: Placebo	Number of Participants With Hematology Abnormalities of Potential Clinical Importance (PCI)|Number of Participants With Clinical Chemistry Abnormalities of PCI|Number of Participants With Vital Signs of PCI|Number of Participants With Abnormal 12-lead Electrocardiogram (ECG) of PCI|Number of Participants With Adverse Events (AEs) and Serious Adverse Events (SAEs)|Change From Baseline in Interleuk…	GlaxoSmithKline|Parexel	Allocation: Randomized|Intervention Model: Single Group Assignment|Masking: Double (Participant, Investigator)|Primary Purpose: Treatment
	NCT04641871	Sym021 in Combination With Either Sym022 or Sym023 or Sym023 and Irinotecan in Patients With Recurrent Advanced Biliary Tract Carcinomas	Active, not recruiting	Metastatic Cancer|Solid Tumor	Drug: Sym021|Drug: Sym022|Drug: Sym023|Drug: Irinotecan Hydrochloride	To evaluate the preliminary efficacy of the combinations Sym021+Sym022, Sym021+Sym023 and Sym021+Sym023+irinotecan in patients with biliary tract carcinoma (BTC) by assessing overall response rates (ORRs) per Investigator assessment using RECISTv.1.1|To evaluate the incidence, severity, and relationship of (S)AEs collected from administration of the first dose of study drug until 30 days after th…	Symphogen A/S	Allocation: Randomized|Intervention Model: Parallel Assignment|Masking: None (Open Label)|Primary Purpose: Treatment
	NCT03311412	Sym021 Monotherapy, in Combination With Sym022 or Sym023, and in Combination With Both Sym022 and Sym023 in Patients With Advanced Solid Tumor Malignancies or Lymphomas	Recruiting	Metastatic Cancer|Solid Tumor|Lymphoma	Drug: Sym021|Drug: Sym022|Drug: Sym023	Part 1: Assessment of treatment emergent adverse events (AEs) meeting DLT criteria.|Part 2: Assessment of treatment emergent adverse events (AEs) meeting DLT criteria.|Part 3: Assessment of treatment emergent adverse events (AEs) meeting DLT criteria.|Evaluation of the immunogenicity of Sym021 as a single agent and in combination with Sym022 and Sym023.|Evaluation of objective response (OR) or st…	Symphogen A/S	Allocation: Non-Randomized|Intervention Model: Sequential Assignment|Masking: None (Open Label)|Primary Purpose: Treatment
	NCT03978611	A Study to Assess Safety and Efficacy of Relatlimab With Ipilimumab in Participants With Advanced Melanoma Who Progressed on Anti-PD-1 Treatment	Recruiting	Melanoma	Drug: Relatlimab|Drug: Ipilimumab	Number of Participants with Adverse Events (AEs)|Number of Participants with Serious Adverse Events (SAEs)|Number of Participants With Adverse Events Including Dose Limiting Toxicity|Number of Participants with AEs resulting in Discontinuation|Number of Participants with AEs resulting in Death|Number of Participants with AEs resulting in Laboratory Abnormalities|Objective Response Rate (ORR)|Dura…	Bristol-Myers Squibb	Allocation: Randomized|Intervention Model: Parallel Assignment|Masking: None (Open Label)|Primary Purpose: Treatment
	NCT03005782	Study of REGN3767 (Anti-LAG-3) With or Without REGN2810 (Anti-PD1) in Advanced Cancers	Recruiting	Malignancies	Drug: REGN3767|Drug: cemiplimab	Rate of dose limiting toxicities (Dose Escalation Phase)|Rate of adverse events (Dose Escalation Phase)|Rate of serious adverse events (Dose Escalation Phase)|Occurrence of death (Dose Escalation Phase)|Number of patients with laboratory abnormalities (grade 3 or higher per Common Terminology Criteria for Adverse Events [CTCAE]) (Dose Escalation Phase)|Area under the curve (AUC) computed from tim…	Regeneron Pharmaceuticals|Sanofi	Allocation: Non-Randomized|Intervention Model: Parallel Assignment|Masking: None (Open Label)|Primary Purpose: Treatment
	NCT03849469	A Study of XmAb®22841 Monotherapy & in Combination w/ Pembrolizumab in Subjects w/ Selected Advanced Solid Tumors	Recruiting	Melanoma|Cervical Carcinoma|Pancreatic Carcinoma|Triple Negative Breast Cancer|Hepatocellular Carcinoma|Urothelial Carcinoma|Squamous Cell Carcinoma of the Head and Neck|Nasopharyngeal Carcinoma|Renal Cell Carcinoma|Non-small Cell Lung Carcinoma|Small Cell Lung Carcinoma|Gastric or Gastroesophageal Junction Adenocarcinoma|Advanced or Metastatic Solid Tumors|Prostate Carcinoma|Epithelial Ovarian C…	Biological: XmAb®22841|Biological: Pembrolizumab (Keytruda®)	Safety and tolerability profile of XmAb22841 assessed by rates of treatment-related adverse events (AEs), graded by CTCAE v4.03.	Xencor, Inc.|ICON Clinical Research	Allocation: Non-Randomized|Intervention Model: Sequential Assignment|Masking: None (Open Label)|Primary Purpose: Treatment
	NCT03250832	Study of TSR-033 With an Anti-programmed Cell Death-1 Receptor (PD-1) in Participants With Advanced Solid Tumors	Active, not recruiting	Neoplasms	Drug: TSR-033|Drug: Dostarlimab|Drug: mFOLFOX6|Drug: FOLFIRI|Drug: Bevacizumab	Part 1a, Part 1c and 2B: Number of participants experiencing DLT|Part 1: Number of participants with serious adverse events (SAEs), treatment-emergent AEs (TEAEs) and immune-related AEs (irAEs)|Part 2: Number of participants with SAEs, TEAEs and irAEs|Part 1: Number of participants with abnormality in hematology parameters|Part 2: Number of participants with abnormality in hematology parameters|P…	Tesaro, Inc.|GlaxoSmithKline	Allocation: Non-Randomized|Intervention Model: Sequential Assignment|Masking: None (Open Label)|Primary Purpose: Treatment
	NCT02817633	A Study of TSR-022 in Participants With Advanced Solid Tumors (AMBER)	Recruiting	Neoplasms	Drug: TSR-022|Drug: Nivolumab|Drug: TSR-042|Drug: TSR-033|Drug: Docetaxel|Drug: Pemetrexed|Drug: Cisplatin|Drug: Carboplatin	Part 1: Number of participants achieving dose limiting toxicity (DLTs)|Part 1: Number of participants with adverse events (AEs), serious adverse events (SAEs), AEs leading to discontinuation, treatment emergent adverse events (TAEs), TEAEs leading to death and immune-related adverse events (irAEs)|Part 1: Number of participants with clinically significant changes in laboratory parameters, vital s…	Tesaro, Inc.	Allocation: Non-Randomized|Intervention Model: Sequential Assignment|Masking: None (Open Label)|Primary Purpose: Treatment
	NCT03742349	Study of Safety and Efficacy of Novel Immunotherapy Combinations in Patients With Triple Negative Breast Cancer (TNBC).	Recruiting	Triple Negative Breast Cancer (TNBC)	Biological: spartalizumab|Biological: LAG525|Drug: NIR178|Drug: capmatinib|Biological: MCS110|Biological: canakinumab	Incidence of Adverse Events (AEs) and Serious Adverse Events (SAEs) as a measure of safety|Severity of Adverse Events (AEs) and Serious Adverse Events (SAEs) as a measure of safety|Incidence of dose limiting toxicities (DLTs) of treatment (Escalation only)|Frequency of dose interuptions|Frequency of dose reductions|Dose intensities|Best overall response (BOR)|Progression free survival (PFS) per R…	Novartis Pharmaceuticals|Novartis	Allocation: Non-Randomized|Intervention Model: Parallel Assignment|Masking: None (Open Label)|Primary Purpose: Treatment
	NCT02676869	Phase 1 Study of IMP321 (Eftilagimod Alpha) Adjuvant to Anti-PD-1 Therapy in Unresectable or Metastatic Melanoma	Completed	Stage IV Melanoma|Stage III Melanoma	Drug: IMP321 (eftilagimod alpha)|Drug: Pembrolizumab	To assess the recommended phase 2 dose|To asses frequency of adverse events|To asses severity of adverse events|To asses duration of adverse events|Best overall response rate (ORR) to irRC and RECIST 1.1|Time to next treatment (TTNT)|Progression-free survival|Overall survival (part B only)	Immutep Australia Pty. Ltd.	Intervention Model: Sequential Assignment|Masking: None (Open Label)|Primary Purpose: Treatment
	NCT03252938	Feasibility and Safety of IMP321 for Advanced Stage Solid Tumors	Recruiting	Solid Tumors|Peritoneal Carcinomatosis	Drug: IMP321|Drug: Avelumab	Feasibility rate|Incidence and severity of adverse events according to CTC criteria|Response|Progression free survival|Overall survival|Immune response in whole blood and tumor tissue	Institut für Klinische Krebsforschung IKF GmbH at Krankenhaus Nordwest	Allocation: Non-Randomized|Intervention Model: Single Group Assignment|Masking: None (Open Label)|Primary Purpose: Treatment
	NCT00349934	IMP321 Plus First-line Paclitaxel in Metastatic Breast Carcinoma	Completed	Metastatic Breast Cancer	Biological: IMP321	Evaluate clinical and laboratory safety and tolerability profiles|Determine pharmacodynamic parameters|Objective response rate (OR) using RECIST criteria	Immutep S.A.S.|Umanis	Allocation: Non-Randomized|Intervention Model: Parallel Assignment|Masking: None (Open Label)|Primary Purpose: Treatment
	NCT00351949	IMP321 Phase 1 Trial in Metastatic Renal Cell Carcinoma (MRCC)	Completed	Stage IV Renal Cell Carcinoma	Biological: IMP321	Evaluate clinical and laboratory safety and tolerability profiles|Determine pharmacokinetic and pharmacodynamic parameters|Secondary: Objective response rate (OR) using RECIST criteria	Immutep S.A.S.|Umanis	Allocation: Non-Randomized|Intervention Model: Parallel Assignment|Masking: None (Open Label)|Primary Purpose: Treatment
	NCT00354263	Phase I Study of IMP321 Given Alone or as an Adjuvant to a Reference Flu Antigen	Completed	Healthy	Biological: IMP321|Biological: saline	To evaluate clinical and laboratory safety and tolerability profiles|To determine T cell response induction efficacy	Immutep S.A.S.|SGS Aster-Cephac (CRO)	Allocation: Randomized|Intervention Model: Parallel Assignment|Masking: Single (Participant)|Primary Purpose: Basic Science
	NCT00354861	A Randomized Phase I Study of a Hepatitis B Antigen Combined With IMP321	Completed	Healthy	Biological: hepatitis B antigen (without alum) plus IMP321|Biological: hepatitis B antigen alone (without alum)|Biological: Engerix B	To evaluate clinical and laboratory safety and tolerability profiles|To determine T cell response induction efficacy	Immutep S.A.S.|SGS Aster-Cephac (CRO)	Allocation: Randomized|Intervention Model: Parallel Assignment|Masking: Single (Participant)|Primary Purpose: Basic Science
	NCT00732082	Lag-3 and Gemcitabine for Treatment of Advanced Pancreas Cancer	Terminated	Pancreatic Neoplasms	Drug: Gemcitabine|Biological: LAG-3	To evaluate the safety and tolerability of repeated IMP321 subcutaneous injections in patients being treated with gemcitabine for advanced pancreas cancer.|To determine the dose limiting toxicities of IMP321 in patients being treated with gemcitabine for advanced pancreas cancer.|To describe the pharmacokinetics of the last IMP321 subcutaneous injection compared to the first one, in a limited num…	Washington University School of Medicine	Allocation: Non-Randomized|Intervention Model: Single Group Assignment|Masking: None (Open Label)|Primary Purpose: Treatment
	NCT04252768	A Study in Hormone Receptor-positive Metastatic Breast Carcinoma Patients to Test a New Schedule of Efti (IMP321, Eftilagimod Alpha) as Adjunctive to a Weekly Treatment Regimen of Paclitaxel	Not yet recruiting	Metastatic Breast Cancer	Drug: Eftilagimod Alpha|Drug: Paclitaxel	Safety and tolerability profile of efti in combination with weekly paclitaxel both given the same day|AUC of efti given on the same day as paclitaxel|Cmax of efti given on the same day as paclitaxel|Tmax of efti given on the same day as paclitaxel|Peripheral IFN-gamma concentration in the blood|Peripheral IP-10 concentration in the blood|Overall response rate of efti in combination with weekly pa…	Immutep S.A.S.	Allocation: N/A|Intervention Model: Single Group Assignment|Masking: None (Open Label)|Primary Purpose: Treatment
	NCT00324623	Cyclophosphamide and Fludarabine Followed by Cellular Adoptive Immunotherapy and Vaccine Therapy in Patients With Metastatic Melanoma	Completed	Melanoma (Skin)	Biological: Melan-A VLP vaccine, IMP321 adjuvant|Biological: adoptive immunotherapy|Biological: therapeutic autologous lymphocytes|Drug: cyclophosphamide|Drug: fludarabine phosphate	Phenotype, function, and T-cell receptor repertoire|Tumor response|Toxicity	Prof. Serge Leyvraz|Centre Hospitalier Universitaire Vaudois	Allocation: N/A|Intervention Model: Single Group Assignment|Masking: None (Open Label)|Primary Purpose: Treatment
	NCT03219268	A Study of MGD013 in Patients With Unresectable or Metastatic Neoplasms	Active, not recruiting	Advanced Solid Tumors|Hematologic Neoplasms|Ovarian Cancer|HER2-positive Breast Cancer|Non Small Cell Lung Cancer|Small-cell Lung Cancer|Squamous Cell Carcinoma of Head and Neck|Cholangiocarcinoma|Cervical Cancer|TNBC - Triple-Negative Breast Cancer	Biological: MGD013|Biological: MGD013 in combination with margetuximab	Incidence of Treatment-Emergent Adverse Events as assessed by CTCAE v4.03 (MGD013 monotherapy)|Maximum Tolerated Dose|Area Under the Plasma Concentration versus Time Curve (AUC) of MGD013 and MGD013 plus margetuximab|Maximum Plasma Concentration (Cmax) of MGD013 and MGD013 plus margetuximab|Time to reach maximum (peak) plasma concentration (Tmax) of MGD013 and MGD013 plus margetuximab|Trough plas…	MacroGenics	Allocation: Non-Randomized|Intervention Model: Single Group Assignment|Masking: None (Open Label)|Primary Purpose: Treatment
	NCT04653038	A Study to Evaluate the Safety and Efficacy of MGD013 in Patients With Melanoma	Recruiting	Unresectable, Recurrent or Metastatic Melanoma|Untreated Mucosal or Acral Lentiginous Melanoma	Drug: MGD013	Objective Response Rate (ORR)|Overall Survival (OS)|Progression-free Survival (PFS)|Disease Control Rate (DCR)|Duration of Response (DoR)|Survival Rate|Incidence of Abnormal Laboratory value|Incidence of Adverse Events|Incidence of Treatment-Emergent Adverse Events|Maximum Serum Concentration (Cmax)|Trough Serum Concentration (Ctrough)|Immunogenicity of MGD013	Zai Lab (Shanghai) Co., Ltd.|Zai Lab (Hong Kong), Ltd.	Allocation: Non-Randomized|Intervention Model: Parallel Assignment|Masking: None (Open Label)|Primary Purpose: Treatment
	NCT04178460	A Study of Niraparib Combined With MGD013 in Patients With Advanced or Metastatic Solid Tumor Who Failed Prior Treatment	Recruiting	Gastric Cancer|Triple Negative Breast Cancer|Biliary Tract Carcinoma|Endometrial Carcinoma	Drug: Niraparib combined with MGD013	Safety and Validity profiles|Validity profiles|Exploratory objective	Zai Lab (Shanghai) Co., Ltd.|Zai Lab (Hong Kong), Ltd.	Allocation: N/A|Intervention Model: Single Group Assignment|Masking: None (Open Label)|Primary Purpose: Treatment
	NCT04140500	Dose Escalation Study of a PD1-LAG3 Bispecific Antibody in Patients With Advanced and/or Metastatic Solid Tumors	Recruiting	Solid Tumors|Metastatic Melanoma|Non-small Cell Lung Cancer|Esophageal Squamous Cell Carcinoma	Drug: RO7247669	Part A: Percentage of Participants with Dose-Limiting Toxicities (DLTs)|Part A: Percentage of Participants with Adverse Events|Part B: Objective Response Rate (ORR)|Part B: Disease Control Rate (DCR), Defined as ORR + Stable Disease Rate (SDR)|Part B: Duration of Response (DOR)|Part B: Progression-free Survival (PFS), Defined as the Time from the First Study Treatment to the First Occurrence of P…	Hoffmann-La Roche	Allocation: Non-Randomized|Intervention Model: Single Group Assignment|Masking: None (Open Label)|Primary Purpose: Treatment
	NCT02720068	Study of Favezelimab (MK-4280) as Monotherapy and in Combination With Pembrolizumab (MK-3475) With or Without Chemotherapy or Lenvatinib (MK-7902) AND Favezelimab/Pembrolizumab (MK-4280A) as Monotherapy in Adults With Advanced Solid Tumors (MK-4280-001)	Recruiting	Neoplasms	Biological: Favezelimab|Biological: Pembrolizumab|Drug: Oxaliplatin|Drug: Irinotecan|Drug: Leucovorin (Calcium Folinate)|Drug: Fluorouracil [5-FU]|Biological: Favezelimab/Pembrolizumab|Drug: Lenvatinib	Number of Participants Who Experience a Dose-Limiting Toxicity (DLT)|Number of Participants Who Experience at Least One Adverse Event (AE)|Number of Participants Who Discontinue Study Drug Due to an AE|Serum Concentration of Favezelimab When Administered as Monotherapy|Serum Concentration of Favezelimab When Administered in Combination With Pembrolizumab|Serum Concentration of Favezelimab When Ad…	Merck Sharp & Dohme Corp.	Allocation: Non-Randomized|Intervention Model: Parallel Assignment|Masking: None (Open Label)|Primary Purpose: Treatment
	NCT04916119	Study of IBI323 in Patients With Advanced Malignancies	Recruiting	Advanced Malignancies	Drug: IBI323	Incidence of Adverse Events (AEs)|Investigator Assessments of Overall Response Rate(ORR)|Disease Control Rate(DCR)|PFS (progression-free survival)|Anti-drug antibody (ADA)	Innovent Biologics (Suzhou) Co. Ltd.	Allocation: N/A|Intervention Model: Single Group Assignment|Masking: None (Open Label)|Primary Purpose: Treatment
Phase 1|Phase 2	NCT04611126	T-cell Therapy in Combination With Nivolumab, Relatlimab and Ipilimumab for Patients With Metastatic Ovarian Cancer	Recruiting	Metastatic Ovarian Cancer|Metastatic Fallopian Tube Cancer|Peritoneal Cancer	Drug: Ipilimumab|Drug: Cyclophosphamid|Drug: Fludarabine Phosphate|Biological: Tumor Infiltrating Lymphocytes infusion|Drug: Nivolumab|Drug: Relatlimab	Number of patients excluded due to treatment related safety issues|Fraction of patients experiencing grade III or worse adverse events|Number of patients excluded due to feasibility issues|Best overall response (BOR)	Inge Marie Svane|Herlev Hospital	Allocation: Non-Randomized|Intervention Model: Sequential Assignment|Masking: None (Open Label)|Primary Purpose: Treatment
	NCT03610711	REACTION (Radiation Enhanced Assessment of Combination Therapies in Immuno-ONcology) - Nivolumab or Nivolumab in Combination With Other Immuno-oncology (IO) Agents After Targeted Systemic Radiation in Patients With Advanced Esophagogastric Cancer	Recruiting	Gastroesophageal Cancer|Immune Checkpoint Inhibition	Drug: Nivolumab|Drug: Relatlimab	Change in the infiltrating CD8+ T cell density units after systemic treatment with radiation plus nivolumab +/- Relatlimib|Safety profile of nivolumab +/- Relatlimib plus systemic radiation as determined by number of drug-related adverse events|Efficacy of PD-1 inhibition +/- Relatlimib as determined by number of participants without evidence of disease progression	Sidney Kimmel Comprehensive Cancer Center at Johns Hopkins|Bristol-Myers Squibb	Allocation: Non-Randomized|Intervention Model: Sequential Assignment|Masking: Single (Participant)|Primary Purpose: Treatment
	NCT04706715	LAG3 PET Imaging in Advanced Solid Tumors	Not yet recruiting	Metastatic Solid Tumor	Other: 89Zr-DFO-REGN3767|Drug: Cemiplimab	Optimal 89Zr-DFO-REGN3767 dose and PET imaging timepoint|Pharmacokinetics (PK) of 89Zr-DFO-REGN3767|Incidence of adverse events related to 89Zr-DFO-REGN3767 administration as assessed by CTCAE v5.0|Heterogeneity of 89Zr-DFO-REGN3767 antibody tumor uptake|Correlation of tumor tracer uptake with tumor and immune cell LAG3 expression|Correlation of tumor tracer uptake with response to cemiplimab|Ass…	University Medical Center Groningen|Regeneron Pharmaceuticals	Allocation: N/A|Intervention Model: Single Group Assignment|Masking: None (Open Label)|Primary Purpose: Other
	NCT04370704	Study of Combination Therapy With INCMGA00012 (Anti-PD-1), INCAGN02385 (Anti-LAG-3), and INCAGN02390 (Anti-TIM-3) in Participants With Select Advanced Malignancies	Recruiting	Melanoma	Drug: INCAGN02385|Drug: INCAGN02390|Drug: INCMGA00012.	Phase 1 and 2 : Participants with treatment-emergent adverse events (TEAE)|Phase 2 : Objective Response Rate|Phase 2 : Duration of Response|Phase 2 : Disease Control Rate|Phase 1 : Objective Response Rate|Phase 1 : Progression Free Survival	Incyte Corporation	Allocation: Non-Randomized|Intervention Model: Parallel Assignment|Masking: None (Open Label)|Primary Purpose: Treatment
	NCT03310619	A Safety and Efficacy Trial of JCAR017 Combinations in Subjects With Relapsed/Refractory B-cell Malignancies (PLATFORM)	Recruiting	Lymphoma, Non-Hodgkin|Lymphoma, Large B-Cell, Diffuse|Lymphoma, Follicular	Biological: JCAR017|Drug: Durvalumab|Drug: CC-122|Drug: Ibrutinib|Drug: CC-220|Drug: Relatlimab|Drug: Nivolumab|Drug: CC-99282	Dose-limiting toxicity (DLT) rates|Complete Response Rate|Adverse Events (AEs)|Progression-free survival (PFS)|Overall survival (OS)|Overall response rate (ORR)|Duration of response (DOR)|Event-free survival (EFS)|Pharmacokinetic (PK)- Cmax|Pharmacokinetic (PK)- Tmax|Pharmacokinetic (PK)- AUC|Health-related quality of life (HRQoL)|Quality of Life C30 questionnaire (EORTC-QLQ-C30)|European Quality…	Celgene	Allocation: Randomized|Intervention Model: Parallel Assignment|Masking: None (Open Label)|Primary Purpose: Treatment
	NCT04150965	Immuno-Oncology Drugs Elotuzumab, Anti-LAG-3 and Anti-TIGIT	Recruiting	Multiple Myeloma|Relapsed Refractory Multiple Myeloma	Drug: Elotuzumab, pomalidomide, dexamethasone|Drug: Anti-LAG-3|Drug: Anti-LAG-3 + Pomalidimide + Dexamethasone|Drug: Anti-TIGIT|Drug: Anti-TIGIT + Pomalidimide + Dexamethasone	Overall Response Rate|Frequency, type and grade of Adverse Events and Serious Adverse Events	Multiple Myeloma Research Consortium|Bristol-Myers Squibb|Emory University|Washington University School of Medicine|Beth Israel Deaconess Medical Center|Dana-Farber Cancer Institute|Atrium Health|Memorial Sloan Kettering Cancer Center|Icahn School of Medicine at Mount Sinai|University of Texas|Hackensack Meridian Health|University of Michigan	Allocation: Randomized|Intervention Model: Sequential Assignment|Masking: None (Open Label)|Primary Purpose: Treatment
	NCT02061761	A Study to Evaluate the Safety, Tolerability, and Efficacy of Relatlimab in Relapsed or Refractory B-Cell Malignancies	Active, not recruiting	Hematologic Neoplasms	Biological: BMS-986016|Biological: BMS-936558	Incidence of Adverse Events (AEs)|Incidence of AEs leading to discontinuation|Incidence of Serious Adverse Events (SAEs)|Incidence of Deaths|Incidence of clinically significant changes in clinical laboratory values: Hematology tests|Incidence of clinically significant changes in clinical laboratory values: Chemistry tests|Incidence of clinically significant changes in clinical laboratory values: …	Bristol-Myers Squibb	Allocation: Non-Randomized|Intervention Model: Single Group Assignment|Masking: None (Open Label)|Primary Purpose: Treatment
	NCT03459222	An Investigational Study of Immunotherapy Combinations in Participants With Solid Cancers That Are Advanced or Have Spread	Recruiting	Advanced Cancer	Biological: Relatlimab|Biological: Nivolumab|Drug: BMS-986205|Biological: Ipilimumab	Number of clinical laboratory test abnormalities|Number of Adverse Events (AEs)|Number of Serious Adverse Events (SAEs)|Number of AEs meeting protocol defined dose-limiting toxicity (DLT) criteria|Number of AEs leading to discontinuation and deaths|Objective Response Rate (ORR)|Disease Control Rate (DCR)|Median Duration of Response (mDOR)|Progression Free Survival (PFS)	Bristol-Myers Squibb	Allocation: Non-Randomized|Intervention Model: Parallel Assignment|Masking: None (Open Label)|Primary Purpose: Treatment
	NCT02488759	An Investigational Immuno-therapy Study to Investigate the Safety and Effectiveness of Nivolumab, and Nivolumab Combination Therapy in Virus-associated Tumors	Active, not recruiting	Various Advanced Cancer	Drug: Nivolumab|Drug: Ipilimumab|Drug: Relatlimab|Drug: Daratumumab	The safety and tolerability will be measured by the incidence of drug-related adverse events (AEs) and serious adverse events (SAEs)|Objective response rate|Rate of surgery delay|Progression-free survival|Overall survival|Duration of response	Bristol-Myers Squibb|Ono Pharmaceutical Co. Ltd	Allocation: Randomized|Intervention Model: Parallel Assignment|Masking: None (Open Label)|Primary Purpose: Treatment
	NCT01968109	An Investigational Immuno-therapy Study to Assess the Safety, Tolerability and Effectiveness of Anti-LAG-3 With and Without Anti-PD-1 in the Treatment of Solid Tumors	Recruiting	Neoplasms by Site	Biological: Relatlimab|Biological: Nivolumab|Biological: BMS-986213	Proportion of participants with Adverse Events (AEs)|Proportion of participants with Serious Adverse Events (SAEs)|Proportion of Deaths|Proportion of participants with laboratory abnormalities in blood|Proportion of participants with laboratory abnormalities in blood serum|Proportion of participants with laboratory abnormalities in urine|Objective response rate (ORR)|Disease control rate (DCR)|Du…	Bristol-Myers Squibb	Allocation: Randomized|Intervention Model: Parallel Assignment|Masking: None (Open Label)|Primary Purpose: Treatment
	NCT02460224	Safety and Efficacy of LAG525 Single Agent and in Combination With PDR001 in Patients With Advanced Malignancies.	Completed	Advanced Solid Tumors	Drug: LAG525|Drug: PDR001	Phase I part: Incidence of dose limiting toxicities (DLTs)|Phase II part: Overall response Rate per RECIST V1.1|AUC|Presence and/ or concentration of anti-LAG525 and anti-PDR001 antibodies|Overall response Rate (ORR)|Safety incidence of Adverse Events (AEs)|Tolerability measured by dose interruptions|Progression free survival (PFS)|Duration of response (DOR)|Disease control rate (DCR)|Safety meas…	Novartis Pharmaceuticals|Novartis	Allocation: Non-Randomized|Intervention Model: Parallel Assignment|Masking: None (Open Label)|Primary Purpose: Treatment
	NCT01308294	Immunotherapy of HLA-A2 Positive Stage II-IV Melanoma Patients	Terminated	Melanoma	Biological: 2 vaccine injections in 1 limb|Biological: 2 vaccine injections in distinct limbs|Biological: 2 "vaccine injections" in distinct limbs	Ex Vivo Frequency of Melan-A Specific CD8+T Cells|In Vitro Frequency of MAGE A3.DP4-specific CD4+ T Cells Producing Interferon-gamma (IFN-γ)|In Vitro Frequency of MAGE A3.DP4-specific CD4+ T Cells Producing Tumor Necrosis Factor-alpha (TNF-α)|In Vitro Frequency of MAGE A3.DP4-specific CD4+ T Cells|In Vitro Frequency of Melan-A-specific CD8+T Cells After Stimulation|In Vitro Frequency of NY-ESO-1-…	Centre Hospitalier Universitaire Vaudois|Immutep S.A.S.	Allocation: Non-Randomized|Intervention Model: Parallel Assignment|Masking: None (Open Label)|Primary Purpose: Treatment
	NCT00365937	Immunization of Disease-Free Melanoma Patients With Different HLA-A2 Peptides	Terminated	Melanoma	Biological: Immunological peptides and immunological adjuvants|Biological: HLA-A2 peptides|Biological: Montanide ISA51|Biological: IMP321	Primary: Determination of the cytolytic T lymphocyte response in the different arms.; Toxicity of the combination peptide and immunological adjuvants|Secondary: Disease-free survival.	Cliniques universitaires Saint-Luc- Université Catholique de Louvain|Immutep S.A.S.	Allocation: Randomized|Intervention Model: Parallel Assignment|Masking: None (Open Label)|Primary Purpose: Treatment
	NCT04212221	MGD013 Monotherapy and Combination With Brivanib Dose Escalation and Expansion Study in Advanced Liver Cancer Patients	Recruiting	Advanced Hepatocellular Carcinoma (HCC)	Drug: MGD013 monotherapy|Drug: MGD013 in combination with Brivanib Alaninate	Dose-limiting toxicities (DLTs)|Adverse Events Assessed by CTCAE Criteria|Objective response rate (ORR)|Disease control rate (DCR)|Time to tumor progression (TTP)|Duration of response (DoR)|Progression-free survival (PFS)|Overall survival (OS)	Zai Lab (Shanghai) Co., Ltd.|Zai Lab (Hong Kong), Ltd.	Allocation: Non-Randomized|Intervention Model: Sequential Assignment|Masking: None (Open Label)|Primary Purpose: Treatment
	NCT03440437	FS118 First in Human Study in Patients With Advanced Malignancies	Recruiting	Advanced Cancer|Metastatic Cancer|Squamous Cell Carcinoma of Head and Neck	Drug: FS118	Dose escalation: Incidence of Treatment Emergent Adverse Events (Safety and Tolerability)|Dose escalation: Serum Concentration vs time profile of FS118|Dose escalation: Maximum Serum Concentration of FS118|Dose escalation: Time to reach maximum serum concentration (Tmax) of FS118|Dose escalation: Trough serum concentration (Ctrough) of FS118 prior to the next dose|Dose escalation: Area under the …	F-star Therapeutics Limited	Allocation: N/A|Intervention Model: Single Group Assignment|Masking: None (Open Label)|Primary Purpose: Treatment
	NCT04524871	A Study Evaluating the Efficacy and Safety of Multiple Immunotherapy-Based Treatment Combinations in Patients With Advanced Liver Cancers (Morpheus-Liver)	Recruiting	Advanced Liver Cancers	Drug: Atezolizumab|Drug: Bevacizumab|Drug: Tiragolumab|Drug: Tocilizumab|Drug: SAR439459|Drug: TPST-1120|Drug: RO7247669	Objective Response Rate (ORR)|Progression Free Survival (PFS)|Overall Survival (OS)|OS at Specific Timepoints|Duration of Response (DOR)|Disease Control|Percentage of Participants With Adverse Events During Stage 1|Percentage of Participants With Adverse Events During Stage 2	Hoffmann-La Roche|Sanofi|Tempest Therapeutics	Allocation: Randomized|Intervention Model: Parallel Assignment|Masking: None (Open Label)|Primary Purpose: Treatment
	NCT04618393	A Study of EMB-02 in Participants With Advanced Solid Tumors	Recruiting	Advanced Solid Tumors	Biological: EMB-02	Incidence and severity of adverse events as assessed by CTCAE V5.0|Incidence of serious adverse events (SAE)|Incidence of dose interruptions|Dose intensity|The incidence of DLTs during the first cycle of treatment.|Overall Response Rate (ORR)|Area under the serum concentration-time curve (AUC) of EMB-02|Maximum serum concentration (Cmax) of EMB-02|Trough concentration (Ctrough) of EMB-02|Average …	Shanghai EpimAb Biotherapeutics Co., Ltd.	Allocation: N/A|Intervention Model: Single Group Assignment|Masking: None (Open Label)|Primary Purpose: Treatment
	NCT03598608	Study to Evaluate the Safety and Efficacy of a Combination of Favezelimab (MK-4280) and Pembrolizumab (MK-3475) in Participants With Hematologic Malignancies (MK-4280-003)	Recruiting	Hodgkin Disease|Lymphoma, Non-Hodgkin|Lymphoma, B-Cell	Biological: pembrolizumab|Biological: Favezelimab	Percentage of Participants Experiencing a Dose-limiting Toxicity (DLT)|Percentage of Participants Experiencing an Adverse Event (AE)|Percentage of Participants with Treatment Discontinuations Due to an AE|Objective Response Rate (ORR)|Serum Concentration of Favezelimab|Serum Concentration of Pembrolizumab	Merck Sharp & Dohme Corp.	Allocation: Non-Randomized|Intervention Model: Parallel Assignment|Masking: None (Open Label)|Primary Purpose: Treatment
	NCT04938817	Safety and Efficacy Study of Pembrolizumab (MK-3475) in Combination With Investigational Agents for the Treatment of Extensive-Stage Small Cell Lung Cancer (ES-SCLC) in Need of Second-Line Therapy (MK-3475-B98/KEYNOTE-B98)	Recruiting	Small Cell Lung Carcinoma	Biological: coformulation pembrolizumab/quavonlimab|Drug: lenvatinib|Biological: MK-4830|Biological: coformulation favezelimab/pembrolizumab	Number of Participants Experiencing Dose-Limiting Toxicities (DLTs)|Number of Participants Who Experience at Least One Adverse Event (AE)|Number of Participants Who Discontinue Study Treatment Due to an Adverse Event (AE)|Objective Response Rate (ORR) Per Response Evaluation Criteria In Solid Tumors Version 1.1 (RECIST 1.1)|Progression-free Survival (PFS) Per Response Evaluation Criteria In Solid…	Merck Sharp & Dohme Corp.	Allocation: Randomized|Intervention Model: Parallel Assignment|Masking: None (Open Label)|Primary Purpose: Treatment
	NCT04626479	Substudy 03A: A Study of Immune and Targeted Combination Therapies in Participants With First Line (1L) Renal Cell Carcinoma (MK-3475-03A)	Recruiting	Carcinoma, Renal Cell	Biological: Pembrolizumab|Biological: Favezelimab/Pembrolizumab|Drug: Belzutifan|Drug: Lenvatinib|Biological: Pembrolizumab/Quavonlimab	Safety Lead-in Phase: Number of participants who experience one or more dose-limiting toxicities (DLTs)|Safety Lead-in Phase: Number of participants who experience one or more adverse events (AEs)|Safety Lead-in Phase: Number of participants who discontinue study treatment due to an AE|Efficacy Phase: Number of participants who experience one or more AEs|Efficacy Phase: Number of participants who…	Merck Sharp & Dohme Corp.	Allocation: Randomized|Intervention Model: Parallel Assignment|Masking: None (Open Label)|Primary Purpose: Treatment
	NCT04626518	Substudy 03B: A Study of Immune and Targeted Combination Therapies in Participants With Second Line Plus (2L+) Renal Cell Carcinoma (MK-3475-03B)	Recruiting	Carcinoma, Renal Cell	Biological: Pembrolizumab|Biological: MK-4830|Drug: Belzutifan|Drug: Lenvatinib|Biological: Pembrolizumab/Quavonlimab|Biological: Favezelimab/Pembrolizumab	Safety Lead-in Phase: Number of participants who experience one or more dose-limiting toxicities (DLTs)|Safety Lead-in Phase: Number of participants who experience one or more adverse events (AEs)|Safety Lead-in Phase: Number of participants who discontinue study treatment due to an AE|Efficacy Phase: Number of participants who experience one or more AEs|Efficacy Phase: Number of participants who…	Merck Sharp & Dohme Corp.	Allocation: Randomized|Intervention Model: Parallel Assignment|Masking: None (Open Label)|Primary Purpose: Treatment
Phase 2	NCT03704077	An Investigational Immuno-therapy Study of Relatlimab Plus Nivolumab Compared to Various Standard-of-Care Therapies in Previously Treated Participants With Recurrent, Advanced or Metastatic Gastric Cancer or Gastroesophageal Junction Adenocarcinoma	Withdrawn	Gastric Cancer|Cancer of the Stomach|Stomach Cancer|Gastroesophageal Junction	Biological: Relatlimab + Nivolumab|Biological: Nivolumab|Drug: Paclitaxel|Drug: Ramucirumab	Overall response rate (ORR)|Incidence of adverse events (AEs)|Incidence of serious adverse events (SAEs)|Incidence of AEs leading to discontinuation|Incidence of deaths|Incidence of laboratory abnormalities|ORR|Duration of response (DOR)|Progression free survival (PFS)|Overall survival (OS)	Bristol-Myers Squibb	Allocation: Randomized|Intervention Model: Parallel Assignment|Masking: None (Open Label)|Primary Purpose: Treatment
	NCT03724968	Nivolumab Plus Relatlimab or Ipilimumab in Metastatic Melanoma Stratified by MHC-II Expression	Terminated	Metastatic Melanoma|Advanced Melanoma|Metastatic Melanoma Stratified by MHC-II Expression	Drug: Nivolumab|Drug: Relatlimab|Drug: Ipilimumab	Change in Activated GZMB+ CD8+T-cell Density Intratumorally, of Two Immunotherapy Regimens|Response Rate|Median Progression Free Survival|Median Overall Survival|Number of Participants With Treatment-related Adverse Events as Assessed by CTCAE Version 5.0	Elizabeth Davis|Bristol-Myers Squibb|Vanderbilt-Ingram Cancer Center	Allocation: Non-Randomized|Intervention Model: Parallel Assignment|Masking: None (Open Label)|Primary Purpose: Treatment
	NCT03623854	Nivolumab and Relatlimab in Treating Participants With Advanced Chordoma	Recruiting	Chordoma|Locally Advanced Chordoma|Metastatic Chordoma|Unresectable Chordoma	Biological: Nivolumab|Biological: Relatlimab	Objective response rate (ORR) defined as the number of subjects with a best objective response (BOR) of confirmed complete response (CR) or partial response (PR) divided by the number of subjects|Response rate by Choi criteria|Progress free survival (PFS) time|Clinical benefit rate as defined by adding CR, PR, and stable disease (SD)|Incidence of adverse events according to the National Cancer In…	Jonsson Comprehensive Cancer Center|Bristol-Myers Squibb	Allocation: N/A|Intervention Model: Single Group Assignment|Masking: None (Open Label)|Primary Purpose: Treatment
	NCT03867799	iSCORE: Immunotherapy Sequencing in COlon and REctal Cancer	Recruiting	Metastatic Colorectal Cancer	Drug: Nivolumab	Disease Control Rate (DCR)|NCI CTCAE version 5.0 toxicity|Duration of disease control|Best Objective Response Rate|Progression Free Survival|Overall survival	Royal Marsden NHS Foundation Trust	Allocation: N/A|Intervention Model: Single Group Assignment|Masking: None (Open Label)|Primary Purpose: Treatment
	NCT04552223	Nivolumab Plus Relatlimab in Patients With Metastatic Uveal Melanoma	Recruiting	Metastatic Uveal Melanoma	Drug: Nivolumab|Drug: Relatlimab	Objective Response Rate (ORR)|Disease Control Rate (DCR)|Progression-Free Survival (PFS)|Overall Survival (OS)|Duration of Response (DOR)|Proportion of Study Participants with Treatment-Related Toxicity	Jose Lutzky, MD|Bristol-Myers Squibb|University of Miami	Allocation: N/A|Intervention Model: Single Group Assignment|Masking: None (Open Label)|Primary Purpose: Treatment
	NCT04913922	Relatlimab With Nivolumab and 5-Azacytidine for the Treatment of AML	Recruiting	Acute Myeloid Leukemia	Drug: Azacitidine Injection|Drug: Nivolumab|Drug: Relatlimab	Maximum tolerated dose (MTD)|Dose-limiting toxicities (DLTs)|Objective response rate (ORR)|Hematologic improvement|Blast reduction|Duration of response (DOR)|Disease-free survival (DFS)|Overall survival (OS)	Ludwig-Maximilians - University of Munich	Allocation: N/A|Intervention Model: Single Group Assignment|Masking: None (Open Label)|Primary Purpose: Treatment
	NCT04326257	Personalized Immunotherapy in Patients With Recurrent /Metastatic SCCHN That Have Progressed on Prior Immunotherapy	Recruiting	Squamous Cell Carcinoma of the Head and Neck	Drug: Nivolumab+Relatlimab|Drug: Nivolumab+Ipilimumab	Probability of Objective Response (OR)|Disease Control Rate (DCR)|Progression-free Survival (PFS)|Overall Survival (OS)|Adverse Events per Common Terminology Criteria for Adverse Events (CTCAE) v5.0	Dan Zandberg|Bristol-Myers Squibb|University of Pittsburgh	Allocation: Randomized|Intervention Model: Parallel Assignment|Masking: None (Open Label)|Primary Purpose: Treatment
	NCT03521830	Nivolumab Alone or Plus Relatlimab or Ipilimumab for Patients With Locally-Advanced Unresectable or Metastatic Basal Cell Carcinoma	Recruiting	Basal Cell Carcinoma	Drug: Nivolumab|Drug: Ipilimumab|Drug: Relatlimab	Objective Response Rate|progression-free survival|duration of response|overall survival	Sidney Kimmel Comprehensive Cancer Center at Johns Hopkins|Bristol-Myers Squibb	Allocation: Non-Randomized|Intervention Model: Crossover Assignment|Masking: None (Open Label)|Primary Purpose: Treatment
	NCT03743766	Nivolumab, BMS-936558 in Combination With Relatlimab, BMS-986016 in Patients With Metastatic Melanoma Naïve to Prior Immunotherapy in the Metastatic Setting	Recruiting	Melanoma	Drug: Relatlimab|Drug: Nivolumab|Drug: Relatlimab + Nivolumab	Change in LAG3 Expression|Change in PD1 expression|Change in Tumor Size|Overall Response Rate (ORR)|Clinical Benefit Rate|Duration of Response|Progression-free Survival (PFS)|Overall Survival (OS)|LAG3 Expression|PD-1 Expression|Change in CD4+ tumor infiltrating lymphocytes|Change in CD8+ tumor infiltrating lymphocytes|Change in granzyme B serum levels|Change in cell effector/memory status|Change…	John Kirkwood|Bristol-Myers Squibb|University of Pittsburgh	Allocation: Randomized|Intervention Model: Parallel Assignment|Masking: None (Open Label)|Primary Purpose: Treatment
	NCT03607890	Study of Nivolumab and Relatlimab in Advanced Mismatch Repair Deficient Cancers Resistant to Prior PD-(L)1 Inhibitor	Recruiting	Refractory MSI - H Solid Tumors Prior of PD-(L) 1 Therapy|MSI-H Tumors	Drug: Nivolumab|Drug: Relatlimab	Objective response rate (ORR) using Response Evaluation Criteria in Solid Tumors (RECIST 1.1)|Number of participants experiencing study drug-related toxicities	Sidney Kimmel Comprehensive Cancer Center at Johns Hopkins|Bristol-Myers Squibb	Allocation: Non-Randomized|Intervention Model: Parallel Assignment|Masking: None (Open Label)|Primary Purpose: Treatment
	NCT04062656	Perioperative Immunotherapy vs. Chemo-immunotherapy in Patients With Advanced GC and AEG	Recruiting	Gastric Cancer|Adenocarcinoma of the Esophagogastric Junction	Drug: Nivolumab|Drug: relatlimab|Drug: Oxaliplatin|Drug: Docetaxel|Drug: 5-Fluorouracil (5-FU)|Drug: Folic acid (FA)	Rate of pathological complete responses|Determination of pathological response rate|Determination of Curative (R0) resection rate|Assessment of disease-free survival rate|Assessment of Survival rate|Evaluation of number of patients with adverse events grade 1 through grade 5 adverse events (AEs), graded according to NCI CTCAE Version 5.0.|Assessment of perioperative morbidity|Assessment of periop…	University Hospital, Essen|GWT-TUD GmbH	Allocation: Randomized|Intervention Model: Parallel Assignment|Masking: None (Open Label)|Primary Purpose: Treatment
	NCT02519322	Neoadjuvant and Adjuvant Checkpoint Blockade	Active, not recruiting	Cutaneous Melanoma|Mucosal Melanoma|Ocular Melanoma|Stage III Acral Lentiginous Melanoma AJCC v7|Stage IIIB Cutaneous Melanoma AJCC v7|Stage IIIB Uveal Melanoma AJCC v7|Stage IIIC Cutaneous Melanoma AJCC v7|Stage IIIC Uveal Melanoma AJCC v7|Stage IV Acral Lentiginous Melanoma AJCC v6 and v7|Stage IV Cutaneous Melanoma AJCC v6 and v7|Stage IV Uveal Melanoma AJCC v7	Biological: Ipilimumab|Other: Laboratory Biomarker Analysis|Biological: Nivolumab|Biological: Relatlimab|Procedure: Therapeutic Conventional Surgery	Proportion of patients experiencing pathologic response to neoadjuvant nivolumab monotherapy|Proportion of patients experiencing pathologic response to neoadjuvant nivolumab and ipilimumab combination therapy|Immunological response, assessed by change in T cell infiltrate|Proportion of patients experiencing objective response (complete response, partial response, stable disease, and progressive d…	M.D. Anderson Cancer Center|National Cancer Institute (NCI)	Allocation: Randomized|Intervention Model: Parallel Assignment|Masking: None (Open Label)|Primary Purpose: Treatment
	NCT04080804	Study of Safety and Tolerability of Nivolumab Treatment Alone or in Combination With Relatlimab or Ipilimumab in Head and Neck Cancer	Recruiting	Head and Neck Squamous Cell Carcinoma (HNSCC)	Drug: Nivolumab|Drug: Relatlimab|Drug: Ipilimumab	Adverse Events related to treatment of nivolumab in combination with relatlimab|Adverse Events related to treatment of nivolumab in combination with ipilimumab|Adverse Events related to treatment of nivolumab|Radiographic response|Levels of tumor infiltrating lymphocyte (TIL) subsets|Levels of peripheral blood lymphocytes (PBL)|Effector CD4+ cells|Effector CD8+ cells	Robert Ferris|Bristol-Myers Squibb|University of Pittsburgh	Allocation: Randomized|Intervention Model: Parallel Assignment|Masking: None (Open Label)|Primary Purpose: Treatment
	NCT04205552	Neoadjuvant Nivolumab Combination Treatment in Resectable Non-small Cell Lung Cancer Patients	Recruiting	NSCLC Stage II|NSCLC, Stage IIIA|NSCLC, Stage I	Drug: Nivolumab 10 MG/ML Intravenous Solution|Drug: Relatlimab 10 MG/ML Intravenous Solution	Feasibility of four weeks of preoperative immunotherapy with Nivolumab, and Nivolumab plus Relatlimab|Estimation of pathological tumor response rate|Estimation of curative (R0) resection rate|Disease-free survival rate at 12 months|Overall survival rate at 12 months|Radiologic response|Morbidity|Mortality	University Hospital, Essen	Allocation: Randomized|Intervention Model: Parallel Assignment|Masking: None (Open Label)|Primary Purpose: Treatment
	NCT04095208	Combination of Nivolumab Plus Relatlimab in Patients With Advanced or Metastatic Soft-tissue Sarcoma: a Proof-of-concept Randomized Phase II Study	Recruiting	Soft Tissue Sarcoma Adult|Advanced Cancer	Drug: Association of Nivolumab + Relatlimab|Drug: Nivolumab	Assessment of the antitumor activity of nivolumab in association with relatlimab independently for each arm|Best overall response, independently for each arm|1-year progression-free survival, independently for each arm|2-year progression-free survival, independently for each arm|1-year overall survival, independently for each arm|2-year overall survival, independently for each arm|Growth Modulati…	Institut Bergonié|Bristol-Myers Squibb	Allocation: Randomized|Intervention Model: Parallel Assignment|Masking: None (Open Label)|Primary Purpose: Treatment
	NCT03642067	Study of Nivolumab and Relatlimab in Patients With Microsatellite Stable (MSS) Advanced Colorectal Cancer	Recruiting	Microsatellite Stable (MSS) Colorectal Adenocarcinomas|Colorectal Adenocarcinoma	Drug: Nivolumab|Drug: Relatlimab	Objective response rate (ORR)|Number of participants experiencing study drug-related toxicities	Sidney Kimmel Comprehensive Cancer Center at Johns Hopkins|Bristol-Myers Squibb	Allocation: Non-Randomized|Intervention Model: Parallel Assignment|Masking: None (Open Label)|Primary Purpose: Treatment
	NCT03893565	Safety, Tolerability, Efficacy and Dose-response of GSK2831781 in Ulcerative Colitis	Terminated	Colitis, Ulcerative	Drug: GSK2831781 - Double Blind Phase|Drug: Placebo|Drug: GSK2831781 - Open Label phase	Number of participants with adverse events (AEs) and serious adverse events (SAEs) in the Double Blind Induction Phase|Number of participants with findings of potential clinical importance for vital signs, clinical laboratory parameters and QT interval corrected (QTc) in the Double Blind Induction Phase.|Change from Baseline in Complete 4-domain Mayo Clinic Score at Week 10|Number of participants…	GlaxoSmithKline	Allocation: Randomized|Intervention Model: Parallel Assignment|Masking: Double (Participant, Investigator)|Primary Purpose: Treatment
	NCT02935634	A Study to Test Combination Treatments in Patients With Advanced Gastric Cancer	Active, not recruiting	Advanced Gastric Cancer	Biological: Nivolumab|Biological: Ipilimumab|Biological: Relatlimab|Biological: BMS-986205|Drug: Rucaparib	Objective Response Rate (ORR)|Duration of Response (DOR)|Progression-free Survival Rate (PFSR)|Incidence of Adverse Events (AEs) in Part 1|Incidence of Serious Adverse Events in Part 1|Incidence of AEs leading to Discontinuation in Part 1|Incidence of Deaths in Part 1|Incidence of Clinical Laboratory Abnormalities in Part 1|Incidence of Adverse Events (AEs)|Incidence of Serious Adverse Events (SA…	Bristol-Myers Squibb|Clovis Oncology, Inc.	Allocation: Randomized|Intervention Model: Parallel Assignment|Masking: None (Open Label)|Primary Purpose: Treatment
	NCT02996110	A Study to Test Combination Treatments in People With Advanced Renal Cell Carcinoma	Recruiting	Advanced Cancer	Biological: Nivolumab|Biological: Ipilimumab|Biological: Relatlimab|Drug: BMS-986205|Drug: BMS-813160	Objective Response Rate (ORR)|Duration of Response (DOR)|Progression-free Survival Rate (PFSR)|Safety as measured by incidence of AEs (Adverse Events)|Safety as measured by incidence of SAEs (Serious Adverse Events)|Tolerability as measured by incidence of AEs|Tolerability as measured by SAEs	Bristol-Myers Squibb	Allocation: Randomized|Intervention Model: Parallel Assignment|Masking: None (Open Label)|Primary Purpose: Treatment
	NCT04567615	A Study of Relatlimab in Combination With Nivolumab in Participants With Advanced Liver Cancer Who Have Never Been Treated With Immuno-oncology Therapy After Prior Treatment With Tyrosine Kinase Inhibitors	Recruiting	Hepatocellular Carcinoma|Hepatoma|Liver Cancer, Adult|Liver Cell Carcinoma|Liver Cell Carcinoma, Adult	Biological: Nivolumab|Biological: Relatlimab	Overall response rate (ORR) assessed by blinded independent central review (BICR) using Response Evaluation Criteria in Solid Tumors (RECIST) v1.1|Incidence of Adverse Events (AEs)|Incidence of Serious Adverse Events (SAEs)|Incidence of AEs leading to discontinuation|Incidence of death|Incidence of clinically significant changes in clinical laboratory results: Hematology tests|Incidence of clinic…	Bristol-Myers Squibb	Allocation: Randomized|Intervention Model: Parallel Assignment|Masking: None (Open Label)|Primary Purpose: Treatment
	NCT03662659	An Investigational Study of Immunotherapy Combinations With Chemotherapy in Patients With Gastric or Gastroesophageal Junction (GEJ) Cancers	Active, not recruiting	Gastric Cancer|Cancer of the Stomach|Esophagogastric Junction	Biological: BMS-986213|Biological: Nivolumab|Drug: XELOX|Drug: FOLFOX|Drug: SOX	Objective Response Rate (ORR)|Incidence of Adverse Events (AEs)|Incidence of Serious Adverse Events (SAEs)|Incidence of AEs leading to discontinuation|Incidence of death|Incidence of laboratory abnormalities|Duration of Response (DOR)|Overall survival (OS)|Progression Free Survival (PFS)	Bristol-Myers Squibb	Allocation: Randomized|Intervention Model: Parallel Assignment|Masking: None (Open Label)|Primary Purpose: Treatment
	NCT02750514	An Investigational Immuno-therapy Study to Test Combination Treatments in Patients With Advanced Non-Small Cell Lung Cancer	Terminated	Advanced Cancer	Biological: Nivolumab|Drug: Dasatinib|Biological: Relatlimab|Biological: Ipilimumab|Drug: BMS-986205	Objective Response Rate (ORR)|Duration of Response (DOR)|Progression Free Survival Rate (PFSR) at 24 Weeks|Percentage of Participants Experiencing Adverse Events (AEs)|Percentage of Participants Experiencing Serious Adverse Events (SAEs)|Percentage of Participants Experiencing Adverse Events (AEs) Leading to Discontinuation|Percentage of Participants Experiencing Death|Number of Participants Expe…	Bristol-Myers Squibb	Allocation: Randomized|Intervention Model: Parallel Assignment|Masking: None (Open Label)|Primary Purpose: Treatment
	NCT02060188	An Investigational Immuno-therapy Study of Nivolumab, and Nivolumab in Combination With Other Anti-cancer Drugs, in Colon Cancer That Has Come Back or Has Spread	Active, not recruiting	Microsatellite Unstable Colorectal Cancer|Microsatellite Stable Colorectal Cancer|Mismatch Repair Proficient Colorectal Cancer|Mismatch Repair Deficient Colorectal Cancer	Drug: Ipilimumab|Drug: Nivolumab|Drug: Cobimetinib|Drug: Daratumumab|Drug: anti-LAG-3 antibody	Objective response rate (ORR) in all MSI-High and non-MSI-High subjects as determined by Investigators|ORR in all MSI-H and non-MSI-H subjects based on IRRC determination	Bristol-Myers Squibb	Allocation: Non-Randomized|Intervention Model: Parallel Assignment|Masking: None (Open Label)|Primary Purpose: Treatment
	NCT04623775	A Study of Relatlimab Plus Nivolumab in Combination With Chemotherapy vs. Nivolumab in Combination With Chemotherapy as First Line Treatment for Participants With Stage IV or Recurrent Non-small Cell Lung Cancer (NSCLC)	Recruiting	Non-small Cell Lunch Cancer|Recurrent Non-small Cell Lung Cancer|Metastatic Non-small Cell Lung Cancer	Biological: Nivolumab|Biological: Relatlimab|Drug: Carboplatin|Drug: Cisplatin|Drug: Paclitaxel|Drug: Nab-Paclitaxel|Drug: Pemetrexed	Treatment-related adverse events (TRAEs) leading to discontinuation within 12 weeks after the first dose|Progression-free survival (PFS) per Response Evaluation Criteria in Solid Tumors (RECIST) v1.1 by blinded independent clinical review (BICR)|Incidence of TRAEs leading to discontinuation|Incidence of Adverse Events (AEs)|Incidence of Serious Adverse Events (SAEs)|Incidence of select Adverse Ev…	Bristol-Myers Squibb	Allocation: Randomized|Intervention Model: Parallel Assignment|Masking: Triple (Participant, Care Provider, Investigator)|Primary Purpose: Treatment
	NCT01042379	I-SPY TRIAL: Neoadjuvant and Personalized Adaptive Novel Agents to Treat Breast Cancer	Recruiting	Breast Neoplasms|Breast Cancer|Breast Tumors|Angiosarcoma|TNBC - Triple-Negative Breast Cancer|HER2-positive Breast Cancer|HER2-negative Breast Cancer|Hormone Receptor Positive Tumor|Hormone Receptor Negative Tumor|Early-stage Breast Cancer|Locally Advanced Breast Cancer	Drug: Standard Therapy|Drug: AMG 386 with or without Trastuzumab|Drug: AMG 479 (Ganitumab) plus Metformin|Drug: MK-2206 with or without Trastuzumab|Drug: AMG 386 and Trastuzumab|Drug: T-DM1 and Pertuzumab|Drug: Pertuzumab and Trastuzumab|Drug: Ganetespib|Drug: ABT-888|Drug: Neratinib|Drug: PLX3397|Drug: Pembrolizumab - 4 cycle|Drug: Talazoparib plus Irinotecan|Drug: Patritumab and Trastuzumab|Dru…	Determine whether adding experimental agents to standard neoadjuvant medications increases the probability of pathologic complete response (pCR) over standard neoadjuvant chemotherapy for each biomarker signature established at trial entry.|Establishing predictive and prognostic indices based on qualification and exploratory markers to predict pCR and residual cancer burden (RCB).|To determine th…	QuantumLeap Healthcare Collaborative	Allocation: Randomized|Intervention Model: Parallel Assignment|Masking: None (Open Label)|Primary Purpose: Treatment
	NCT02465060	Targeted Therapy Directed by Genetic Testing in Treating Patients With Advanced Refractory Solid Tumors, Lymphomas, or Multiple Myeloma (The MATCH Screening Trial)	Recruiting	Advanced Malignant Solid Neoplasm|Bladder Carcinoma|Breast Carcinoma|Cervical Carcinoma|Colon Carcinoma|Colorectal Carcinoma|Endometrial Carcinoma|Esophageal Carcinoma|Gastric Carcinoma|Glioma|Head and Neck Carcinoma|Kidney Carcinoma|Liver and Intrahepatic Bile Duct Carcinoma|Lung Carcinoma|Lymphoma|Malignant Uterine Neoplasm|Melanoma|Ovarian Carcinoma|Pancreatic Carcinoma|Plasma Cell Myeloma|Pro…	Drug: Adavosertib|Drug: Afatinib|Drug: Afatinib Dimaleate|Drug: Binimetinib|Drug: Capivasertib|Drug: Copanlisib|Drug: Copanlisib Hydrochloride|Drug: Crizotinib|Other: Cytology Specimen Collection Procedure|Drug: Dabrafenib|Drug: Dabrafenib Mesylate|Drug: Dasatinib|Drug: Defactinib|Drug: Defactinib Hydrochloride|Drug: Erdafitinib|Drug: FGFR Inhibitor AZD4547|Drug: Ipatasertib|Other: Laboratory Bio…	Objective response rate|Overall survival|Progression free survival	National Cancer Institute (NCI)	Allocation: Non-Randomized|Intervention Model: Parallel Assignment|Masking: None (Open Label)|Primary Purpose: Treatment
	NCT03365791	PDR001 Plus LAG525 for Patients With Advanced Solid and Hematologic Malignancies	Completed	Small Cell Lung Cancer|Gastric Adenocarcinoma|Esophageal Adenocarcinoma|Castration Resistant Prostate Adenocarcinoma|Soft Tissue Sarcoma|Ovarian Adenocarcinoma|Advanced Well-differentiated Neuroendocrine Tumors|Diffuse Large B Cell Lymphoma	Biological: PDR001|Biological: LAG525	Clinical Benefit Rate (CBR) at 24 Weeks of PDR001+LAG525 by Tumor Type in Multiple Solid Tumors and Lymphoma|Overall Response Rate (ORR)|Time to Response (TTR)|Duration of Response (DOR)|Time to Progression (TTP)|Progression-Free Survival (PFS)|Number of Participants With Adverse Events (AEs) and Serious Adverse Events (SAEs)|Number of Participants With Dose Interruptions and Permanent Discontinu…	Novartis Pharmaceuticals|Novartis	Allocation: N/A|Intervention Model: Single Group Assignment|Masking: None (Open Label)|Primary Purpose: Treatment
	NCT03499899	A Study of Efficacy and Safety of LAG525 in Combination With Spartalizumab, or With Spartalizumab and Carboplatin, or With Carboplatin, in Patients With Advanced Triple-negative Breast Cancer	Active, not recruiting	Triple-negative Breast Cancer	Drug: LAG525|Drug: spartalizumab|Drug: carboplatin	Overall response rate (ORR) per RECIST v1.1 per investigators' assessment|Duration of response (DOR)|Overall Survival (OS)|Pharmacokinetics (PK) parameter, Ctrough, of LAG525, spartalizumab and carboplatin|Time to response (TTR)|Progression free survival (PFS)|Clinical Benefit Rate (CBR)|PK parameter, Cmax of LAG525, spartalizumab and carboplatin|PK parameter, AUC, of LAG525, spartalizumab and ca…	Novartis Pharmaceuticals|Novartis	Allocation: Randomized|Intervention Model: Parallel Assignment|Masking: None (Open Label)|Primary Purpose: Treatment
	NCT03484923	Study of Efficacy and Safety of Novel Spartalizumab Combinations in Patients With Previously Treated Unresectable or Metastatic Melanoma	Recruiting	Melanoma	Drug: Spartalizumab|Drug: LAG525|Drug: Capmatinib|Drug: Canakinumab|Drug: Ribociclib	Overall Response Rate (ORR)|Duration of Response|Overall Survival (OS)|Progression Free Survival (PFS)|Disease Control Rate (DCR)|Prevalence of anti-drug antibodies (ADA) prevalence at baseline|Incidence of anti-drug antibodies (ADA)|Percentage of subjects with a favorable biomarker profile (pFBP)	Novartis Pharmaceuticals|Novartis	Allocation: Randomized|Intervention Model: Parallel Assignment|Masking: None (Open Label)|Primary Purpose: Treatment
	NCT02614833	IMP321 (Eftilagimod Alpha) as Adjunctive to a Standard Chemotherapy Paclitaxel Metastatic Breast Carcinoma	Active, not recruiting	Adenocarcinoma Breast Stage IV	Biological: IMP321 (eftilagimod alpha)|Drug: Placebo|Drug: Paclitaxel	Stage 1 to determine the recommended phase two dose for the randomised phase|Assessment of Progression-Free Survival (PFS)|Assessment of the safety and tolerability of IMP321 as compared to placebo|Assessment of the overall survival (OS)|Stage 1: Evaluation of the pharmacokinetic e.g. Peak Plasma Concentration [Cmax]|Assessment of the change in quality of life (QOL)|Evaluation of the time to next…	Immutep S.A.S.	Allocation: Randomized|Intervention Model: Parallel Assignment|Masking: Double (Participant, Investigator)|Primary Purpose: Treatment
	NCT03625323	Combination Study With Soluble LAG-3 Fusion Protein Eftilagimod Alpha (IMP321) and Pembrolizumab in Patients With Previously Untreated Unresectable or Metastatic NSCLC, or Recurrent PD-X Refractory NSCLC or With Recurrent or Metastatic HNSCC	Recruiting	NSCLC|HNSCC	Drug: Eftilagimod alpha|Drug: Pembrolizumab	Evaluation of objective response rate (ORR) according to iRECIST|Duration of (serious) adverse events|Frequency of (serious) adverse events|Severity of (serious) adverse events|Time to responses according to iRECIST and RECIST 1.1|Duration of responses according to iRECIST and RECIST 1.1|Response rate according to RECIST 1.1|Disease control rate according to iRECIST and RECIST 1.1|Progression fre…	Immutep S.A.S.|Merck Sharp & Dohme Corp.	Allocation: Non-Randomized|Intervention Model: Parallel Assignment|Masking: None (Open Label)|Primary Purpose: Treatment
	NCT04811027	Combination Study With Eftilagimod Alpha (a Soluble LAG-3 Fusion Protein) and Pembrolizumab in Patients With Recurrent or Metastatic HNSCC	Not yet recruiting	HNSCC	Drug: Eftilagimod alpha|Drug: Pembrolizumab	Objective response rate (ORR) according to RECIST1.1|Overall survival (OS)|Objective response rate (ORR) according to iRECIST|Time to and duration of responses according to iRECIST and RECIST 1.1|Disease control rate according to iRECIST and RECIST 1.1|Progression free survival (PFS) according to iRECIST and RECIST 1.1|Occurrence of anti-efti-specific antibodies|Frequency of (serious) adverse eve…	Immutep S.A.S.|Merck Sharp & Dohme Corp.	Allocation: Randomized|Intervention Model: Parallel Assignment|Masking: None (Open Label)|Primary Purpose: Treatment
	NCT04634825	Enoblituzumab Plus Retifanlimab or Tebotelimab in Head and Neck Cancer	Recruiting	Head and Neck Cancer|Head and Neck Neoplasms|Head and Neck Squamous Cell Carcinoma	Biological: Enoblituzumab|Biological: Retifanlimab|Biological: Tebotelimab	Efficacy of enoblituzumab plus retifanlimab|Safety of enoblituzumab plus tebotelimab|Efficacy of enoblituzumab plus tebotelimab|Progression-free survival|Disease-control rate|Duration of response|Overall survival|Safety of enoblituzumab plus retifanlimab|Pharmacokinetics of enoblituzumab plus retifanlimab|Pharmacokinetics of enoblituzumab plus tebotelimab|Immunogenicity of enoblituzumab or retifa…	MacroGenics	Allocation: Non-Randomized|Intervention Model: Parallel Assignment|Masking: None (Open Label)|Primary Purpose: Treatment
	NCT04785820	A Study of RO7121661 and RO7247669 Compared With Nivolumab in Participants With Advanced or Metastatic Squamous Cell Carcinoma of the Esophagus	Recruiting	Advanced or Metastatic Esophageal Squamous Cell Carcinoma	Drug: RO7121661|Drug: RO7247669|Drug: Nivolumab	Overall Survival, Defined as the Time from Randomization to Death from Any Cause|Number of Participants with Adverse Events, Severity Graded According to the National Cancer Institute Common Terminology Criteria for Adverse Events, version 5.0 (NCI-CTCAE v5.0)|Objective Response Rate (ORR), Defined as the Percentage of Participants with a Complete or Partial Response According to Response Evaluat…	Hoffmann-La Roche	Allocation: Randomized|Intervention Model: Parallel Assignment|Masking: Quadruple (Participant, Care Provider, Investigator, Outcomes Assessor)|Primary Purpose: Treatment
	NCT03516981	A Study of Biomarker-Directed, Pembrolizumab (MK-3475) Based Combination Therapy for Advanced Non-Small Cell Lung Cancer (MK-3475-495/KEYNOTE-495)	Recruiting	Advanced Non-Small Cell Lung Cancer	Biological: Pembrolizumab|Biological: Favezelimab|Drug: Lenvatinib|Drug: Quavonlimab	Objective Response Rate (ORR) per Response Evaluation Criteria in Solid Tumors 1.1 (RECIST 1.1)|Progression Free Survival (PFS) per RECIST 1.1|Overall Survival (OS)|Number of Participants Experiencing Adverse Events (AEs)|Number of Participants Discontinuing Study Drug Due to AEs	Merck Sharp & Dohme Corp.	Allocation: Randomized|Intervention Model: Parallel Assignment|Masking: None (Open Label)|Primary Purpose: Treatment
Phase 2|Phase 3	NCT03470922	A Study of Relatlimab Plus Nivolumab Versus Nivolumab Alone in Participants With Advanced Melanoma	Active, not recruiting	Melanoma	Biological: Relatlimab|Biological: Nivolumab	Progression Free Survival (PFS) as assessed by Blinded Independent Central Review (BICR) using Response Evaluation Criteria in Solid Tumors (RECIST) v1.1|Overall Survival (OS)|Overall response rate (ORR) as assessed by BICR	Bristol-Myers Squibb	Allocation: Randomized|Intervention Model: Parallel Assignment|Masking: Quadruple (Participant, Care Provider, Investigator, Outcomes Assessor)|Primary Purpose: Treatment
	NCT04129320	Enoblituzumab Plus MGA012 or MGD013 in Squamous Cell Carcinoma of the Head and Neck	Withdrawn	Head and Neck Cancer|Squamous Cell Carcinoma of Head and Neck	Biological: enoblituzumab|Biological: MGA012|Biological: MGD013	Overall Response Rate (Modules X and Y)|Incidence of Adverse Events as assessed by CTCAE v 4.03 (Modules X and Y)|Progression-free Survival - (Modules X and Y)|Disease Control Rate - (Modules X and Y)|Duration of Response - (Modules X and Y)|Immunogenicity (Module X)|Immunogenicity (Module Y)|Cmax (Module X)|Ctrough (Module X)|Cmax (Module Y)|Ctrough (Module Y)	MacroGenics	Allocation: Non-Randomized|Intervention Model: Parallel Assignment|Masking: None (Open Label)|Primary Purpose: Treatment
	NCT04082364	Combination Margetuximab, INCMGA00012, MGD013, and Chemotherapy Phase 2/3 Trial in HER2+ Gastric/GEJ Cancer (MAHOGANY)	Recruiting	Gastric Cancer|Gastroesophageal Junction Cancer|HER2-positive Gastric Cancer	Combination Product: margetuximab plus INCMGA00012|Combination Product: Margetuximab plus INCMGA00012 plus chemo|Combination Product: Margetuximab plus MGD013 plus chemo|Combination Product: Margetuximab plus chemo|Combination Product: Trastuzumab plus chemo	Incidence of Adverse Events of margetuximab plus INCMGA00012 as assessed by CTCAE v5.0|Objective response rate (ORR) for non-microsatellite instability-high (non-MSI-H) patients (Cohort A)|Overall survival|Progression-free survival|Duration of response|Disease control rate|Patient reported quality of life	MacroGenics|Zai Lab (Shanghai) Co., Ltd.	Allocation: Randomized|Intervention Model: Parallel Assignment|Masking: None (Open Label)|Primary Purpose: Treatment
Phase 3	NCT05002569	A Study to Assess Adjuvant Immunotherapy With Relatlimab and Nivolumab Versus Nivolumab Alone After Complete Resection of Stage III-IV Melanoma	Not yet recruiting	Melanoma	Biological: Nivolumab|Biological: Relatlimab	Recurrence-Free Survival (RFS) time per Investigator assessment|Distant Metastasis-Free Survival (DMFS) time per Investigator assessment|Overall Survival (OS)|Incidence of Adverse Events (AEs)|Severity of AEs|Incidence of Serious Adverse Events (SAEs)|Severity of SAEs|Incidence of AEs leading to discontinuation (DC)|Severity of AEs leading to DC|Incidence of immune-mediated AEs (IMAEs)|Severity o…	Bristol-Myers Squibb	Allocation: Randomized|Intervention Model: Parallel Assignment|Masking: Quadruple (Participant, Care Provider, Investigator, Outcomes Assessor)|Primary Purpose: Treatment
	NCT05064059	A Study of Coformulated Favezelimab/Pembrolizumab (MK-4280A) Versus Standard of Care in Subjects With Previously Treated Metastatic PD-L1 Positive Colorectal Cancer (MK-4280A-007)	Not yet recruiting	Colorectal Cancer	Biological: favezelimab/pembrolizumab|Drug: regorafenib|Drug: TAS-102	Overall Survival (OS)|Progression-Free Survival (PFS) according per Response Evaluation Criteria in Solid Tumors Version 1.1 (RECIST 1.1) as assessed by Blinded Independent Central Review (BICR)|Objective Response Rate (ORR) per RECIST 1.1 as Assessed by BICR|Duration of Response (DOR) per RECIST 1.1 as Assessed by BICR|Number of Participants Who Experience at least One Adverse Event (AE)|Number …	Merck Sharp & Dohme Corp.	Allocation: Randomized|Intervention Model: Parallel Assignment|Masking: None (Open Label)|Primary Purpose: Treatment
