# Supplementary material for: Clinical landscape of LAG-3-targeted therapy
Source: Immunooncol Technol. 2022 Mar 17;14:100079. doi: 10.1016/j.iotech.2022.100079 (PMC9216443; doi:10.1016/j.iotech.2022.100079)
Supplement: Supplementary Table 2 [file mmc2.xlsx]

## Sheet: Table 2
LAG-3 marker type	Phases	NCT Number	Title	Status	Conditions	Interventions	Outcome Measures	Study Designs
Predictive or diagnostic biomarker of disease status	Phase 1	NCT01910662	Characterisation of T-cell Response to Keyhole Limpet Hemocyanin (KLH) and Tuberculin Purified Protein Derivative (PPD)	Completed	Dermatitis	Other: KLH 0.1 mg|Other: KLH 5 mg|Other: PBS (0.1 mL)|Other: Tuberculin PPD	Part A: Skin inflammatory response measurement as induration by the ball point pen technique|Part A: Skin inflammatory response measurement as erythema diameter by Laser Doppler Imaging (LDI) and ruler measurement|Part A: Skin inflammatory response measurement as induration by characterisation and measurement of the T-cells in skin biopsies|Part B: Characterisation of T-cells in a skin DTH respon…	Allocation: Non-Randomized|Intervention Model: Parallel Assignment|Masking: None (Open Label)|Primary Purpose: Diagnostic
	Phase 2	NCT05020912	Alteration of the Immune Microenvironment in Basal Cell Carcinoma Following Photodynamic Therapy	Not yet recruiting	Basal Cell Carcinoma	Drug: ALA|Procedure: PDT	Time to maximum expression of immune checkpoint molecules|Altered expression of immune checkpoint molecules|Altered recruitment of different immune cell subtypes in BCC tumor specimens|Proportion of tumor-activated CD8+ T-cells after PDT|Rate of protoporphyrin IX (PpIX) accumulation in tumors|Maximal PpIX levels in tumors|Change in the color of tumors|Change in the appearance of tumors|Change in …	Allocation: N/A|Intervention Model: Single Group Assignment|Masking: None (Open Label)|Primary Purpose: Treatment
	Phase 2	NCT03089606	Pembrolizumab TX-naive Distant Mets Melanoma and Use of (C11-AMT) PET at Baseline as Imaging Biomarker	Active, not recruiting	Melanoma	Diagnostic Test: FDG PET/CT scan|Diagnostic Test: C11-AMT PET scan|Drug: Pembrolizumab|Diagnostic Test: FDG PET/CT scan with IV contrast	Association of SUVmax with Objective Response Rate|Objective Response Rate|Progression-Free Survival|PET parameters|PET parameters and IDO pathway|Metabolic changes	Allocation: N/A|Intervention Model: Single Group Assignment|Masking: None (Open Label)|Primary Purpose: Treatment
		NCT04566848	The Status of Immune Checkpoints at Gastrointestinal Cancer	Completed	Gastrointestinal Cancer	Diagnostic Test: Flow cytometric analysis	Immune Checkpoints	Observational Model: Case-Control|Time Perspective: Prospective
		NCT04540159	Immune Checkpoints in Intraabdominal Ascites Fluid	Recruiting	Colorectal Cancer	Diagnostic Test: Flow-cytometric analysis	Immune Checkpoint levels	Observational Model: Case-Control|Time Perspective: Prospective
		NCT04122937	Defining Inflammation Related to Peritoneal Carcinomatosis in Women With Ovarian or Colon Cancer.	Completed	Peritoneal Carcinomatosis|Ovarian Cancer|Colon Cancer	Procedure: Cytoreductive surgery	Immune biomarkers level|Metastatic mediators level|P2X7R-inflammasome activity	Observational Model: Cohort|Time Perspective: Prospective
Marker of treatment response	Early Phase 1	NCT03526185	A Pilot Study Using Short-Term Cultured Anti-Tumor Autologous Lymphocytes	Active, not recruiting	Metastatic Melanoma	Drug: Tumor Infiltrating Lymphocytes|Drug: Nivolumab and Ipilimumab	Adverse Events|Serious Adverse Events|Objective response rate to TIL	Allocation: Non-Randomized|Intervention Model: Parallel Assignment|Masking: None (Open Label)|Primary Purpose: Treatment
	Early Phase 1	NCT03526185	A Pilot Study Using Short-Term Cultured Anti-Tumor Autologous Lymphocytes	Active, not recruiting	Metastatic Melanoma	Drug: Tumor Infiltrating Lymphocytes|Drug: Nivolumab and Ipilimumab	Adverse Events|Serious Adverse Events|Objective response rate to TIL	Allocation: Non-Randomized|Intervention Model: Parallel Assignment|Masking: None (Open Label)|Primary Purpose: Treatment
	Phase 1	NCT03618355	Trial of eRapa in Prostate Cancer Patients	Completed	Prostate Cancer	Drug: eRapa (encapsulated rapamycin)	Primary Safety and Tolerability (Incidence of Treatment-Emergent Adverse Events)|Secondary Pharmacokinetics: AUC|Secondary Pharmacokinetics: Exposure Trough Levels|Secondary Pharmacodynamics: mTOR inhibition in PBMC by assessment of phosphorylation of S6|Secondary Pharmacodynamics: mTOR inhibition upon initial dose|Secondary Pharmacodynamics: mTOR inhibition first week of daily dosing|Secondary P…	Allocation: Non-Randomized|Intervention Model: Parallel Assignment|Masking: None (Open Label)|Primary Purpose: Treatment
	Phase 1	NCT04253145	Study to Assess Safety,Tolerability,Efficacy of PM01183 and Atezolizumab in Patients w/ Advanced Small Cell Lung Cancer.	Recruiting	Carcinoma, Small Cell Lung	Drug: PM 01183|Drug: Atezolizumab	Determination of Maximum Tolerable Dose|Determination Recomended Dose:|Progression-free survival|Duration of response|Clinical benefit|Overall survival|Mid- and long-term survival|Pharmacokinetics measures - plasma concentration|Pharmacogenetics measurements of genes implicated in the metabolism and/or transport of PM01183|Pharmacogenomics measurements of predictive/prognostic markers of response…	Allocation: N/A|Intervention Model: Single Group Assignment|Masking: None (Open Label)|Primary Purpose: Treatment
	Phase 1	NCT04640545	A Study to Assess LBL-007 in Combination With Toripalimab in Subjects With Advanced Melanoma	Recruiting	Advanced Melanoma	Drug: LBL-007|Drug: Toripalimab	Number of subjcects with adverse events and serious adverse events|Maximum tolerated dose (MTD)|Dose-limiting toxicities (DLT)|Objective Response Rate (ORR)|Duration of Response(DOR)|Disease Control Rate(DCR)|Steady state Area under the serum concentration versus time curve（AUCss）|Steady state Maximum serum concentration (Cmax,ss)|Steady state Time to reach maximum serum concentration (Tmax,ss)|P…	Allocation: N/A|Intervention Model: Single Group Assignment|Masking: None (Open Label)|Primary Purpose: Treatment
	Phase 1	NCT03772899	Fecal Microbial Transplantation in Combination With Immunotherapy in Melanoma Patients (MIMic)	Recruiting	Melanoma	Drug: Fecal Microbial Transplantation	To evaluate the safety of combining Fecal Microbial Transplantation (FMT) using intestinal bacteria existing in the stool of healthy donors with immunotherapy in melanoma patients.|Assess Objective Response Rate|To Evaluate the effect(s) combination FMT and immunotherapy has on the gut microbiome|Evaluate the effect(s) combination FMT and immunotherapy has on changes in immune blood biomarkers|Ev…	Allocation: N/A|Intervention Model: Single Group Assignment|Masking: None (Open Label)|Primary Purpose: Treatment
	Phase 1	NCT04465643	Neoadjuvant Nivolumab Plus Ipilimumab for Newly Diagnosed Malignant Peripheral Nerve Sheath Tumor	Recruiting	Nerve Sheath Tumors	Drug: Nivolumab|Drug: Ipilimumab	Safety of combination nivolumab and ipilimumab as assessed by number of participants who experience adverse events|Feasibility of combination nivolumab and ipilimumab as assessed by number of participants who experience adverse events|Maximum Tolerated Dose (MTD) as determined by number of participants with dose limiting toxicities (DLT)|Feasibility of combination nivolumab and ipilimumab as asse…	Allocation: N/A|Intervention Model: Single Group Assignment|Masking: None (Open Label)|Primary Purpose: Treatment
	Phase 1	NCT04323202	Neoadjuvant-Adjuvant Pembrolizumab in Resectable Advanced Basal Cell Carcinoma of H&N	Recruiting	Basal Cell Carcinoma of the Head and Neck	Drug: Pembrolizumab|Other: Tissue collection	Pathologic response as assessed by change in tumor volume (RECIST 1.1)|Number of participants experiencing a grade 3 or higher Adverse Event|Number of changes to surgical field which could negatively influence resection|Rates of phenotyping immune infiltrates in non pCR|One-year recurrence rates after completion of neoadjuvant-adjuvant therapy|One-year recurrence rates after neoadjuvant therapy	Allocation: N/A|Intervention Model: Single Group Assignment|Masking: None (Open Label)|Primary Purpose: Treatment
	Phase 1	NCT03873805	PSCA-CAR T Cells in Treating Patients With PSCA+ Metastatic Castration Resistant Prostate Cancer	Recruiting	Castration-Resistant Prostate Carcinoma|Metastatic Prostate Carcinoma|Stage IV Prostate Cancer AJCC v8|Stage IVA Prostate Cancer AJCC v8|Stage IVB Prostate Cancer AJCC v8	Biological: Autologous Anti-PSCA-CAR-4-1BB/TCRzeta-CD19t-expressing T-lymphocytes|Drug: Cyclophosphamide|Drug: Fludarabine|Drug: Fludarabine Phosphate	Full toxicity profile|Dose-limiting toxicity (DLT)|CAR T cells persistence|Expansion of CAR T cells|Disease response|Overall survival (OS)|Progression-free survival (PFS)|PSCA expression|Serum cytokine profile	Allocation: N/A|Intervention Model: Single Group Assignment|Masking: None (Open Label)|Primary Purpose: Treatment
	Phase 1|Phase 2	NCT01567891	CT Antigen TCR-redirected T Cells for Ovarian Cancer.	Completed	Ovarian Cancer	Biological: NYESO-1c259 T cells	Adverse Events Related to Study Treatment|Tumor Response|Peak Persistence of Modified T-cells in the Peripheral Blood|Determine Functional Properties and Phenotype of Modified T-cells From Peripheral Blood.|Correlate NY-ESO-1 Expression in Tumor Tissue Before Treatment With Archival Tumor Tissue to Assess Impact of Therapy on Expression of NY-ESO-1 Protein	Allocation: N/A|Intervention Model: Single Group Assignment|Masking: None (Open Label)|Primary Purpose: Treatment
	Phase 1|Phase 2	NCT03609424	PDR001 Plus Imatinib for Metastatic or Unresectable GIST	Recruiting	Gastrointestinal Stromal Tumors	Drug: PDR001, Imatinib	Maximum tolerated dose|Recommended dose for expansion|Disease control rate|Progression-free survival|Overall survival|Response rate|Toxicity profile|Correlation of efficacy with potential biomarkers|Mutational analysis	Allocation: N/A|Intervention Model: Single Group Assignment|Masking: None (Open Label)|Primary Purpose: Treatment
	Phase 1|Phase 2	NCT03058289	A Phase 1/2 Safety Study of Intratumorally Dosed INT230-6	Recruiting	Breast Cancer|Head and Neck Cancer|Squamous Cell Carcinoma|Lymphoma|Pancreatic Cancer|Liver Cancer|Colon Cancer|Lung Cancer|Bile Duct Cancer|Chordoma of Sacrum|Sarcoma	Drug: INT230-6|Biological: anti-PD-1 antibody|Biological: anti-CTLA-4 antibody	Rate and severity of treatment-emergent adverse events ≥ grade 3 attributed to study drug using the NCI Common Terminology Criteria for Adverse Events (CTCAE v.4.03) (Scale 1 to 5)|Preliminary Efficacy: Control or Regression of Injected Tumors by Measurement of Length, Width and Height (in centimeters) Radio-graphically Using Computer Tomography or Magnetic Resonance Imaging to Calculate Tumor Vo…	Allocation: Non-Randomized|Intervention Model: Sequential Assignment|Masking: None (Open Label)|Primary Purpose: Treatment
	Phase 1|Phase 2	NCT04066114	Treg Modulation With CD28 and IL-6 Receptor Antagonists	Recruiting	Living-Donor Kidney Transplant|Kidney Transplant Recipients	Biological: lulizumab pegol|Biological: antithymocyte globulin (rabbit)|Drug: methylprednisolone|Biological: tocilizumab|Drug: Prednisone|Drug: everolimus|Biological: belatacept|Drug: mycophenolate mofetil|Drug: mycophenolic acid	Proportion of participants who remain free of biopsy-proven acute T-cell mediated or antibody-mediated rejection as defined by Banff criteria	Allocation: N/A|Intervention Model: Single Group Assignment|Masking: None (Open Label)|Primary Purpose: Treatment
	Phase 2	NCT03397186	Immune Changes Following Trabectedin in Patients With Metastatic or Unresectable Sarcoma	Withdrawn	Myxoid Liposarcoma|Round Cell Liposarcoma|Stage III Soft Tissue Sarcoma AJCC v7|Stage IV Soft Tissue Sarcoma AJCC v7|Metastatic Soft Tissue Sarcoma|Unresectable Soft Tissue Sarcoma	Procedure: Biopsy|Other: Laboratory Biomarker Analysis|Drug: Trabectedin	Percentage change of T cells (CD3+) by flow cytometry|Expression of inhibitory ligands including PD-1, CTLA-4, LAG-3 on infiltrating T cells|CD8+ or CD4+ phenotype of infiltrating T cells|Type 1 helper cell (Th1) versus (vs.) type 2 helper cell (Th2) phenotype of infiltrating T cells based on expression of CCR5 and CXCR3|Infiltrating tumor associated macrophage number	Allocation: N/A|Intervention Model: Single Group Assignment|Masking: None (Open Label)|Primary Purpose: Basic Science
	Phase 2	NCT03984578	Window of Opportunity Study in Colorectal Cancer	Recruiting	Colorectal Cancer	Drug: CAPEOX|Drug: Pembrolizumab|Drug: Capecitabine/ 5-FU|Procedure: Surgical resection	Tumour immune gene expression signature|Pathology regression|Immune T-cell infiltration before and after treatment|Relative proportion/ percentage of the different immune cell states or immune cell types as inferred from single cell or bulk gene expression profiling|Relative distribution (percentage) of immune cells with specific expression of lineage markers|Percentage of cell viability and cell…	Allocation: Non-Randomized|Intervention Model: Single Group Assignment|Masking: None (Open Label)|Primary Purpose: Treatment
	Phase 2	NCT02662062	Pembrolizumab With Chemoradiotherapy as Treatment for Muscle Invasive Bladder Cancer	Recruiting	Bladder Cancer	Drug: Pembrolizumab|Drug: Cisplatin|Radiation: Radiotherapy	Number of patients with grade 3 or 4 acute toxicities (excluding grade 3 or 4 urinary toxicities) that are related to study drug, graded according to CTCAE v4.03.|The efficacy of the addition of pembrolizumab to concurrent chemoradiation regimen using the best response achieved, as assessed by cystoscopy at weeks 19 and 31 of the trial (12 and 24 weeks post completion of chemoradiotherapy).|The n…	Allocation: N/A|Intervention Model: Single Group Assignment|Masking: None (Open Label)|Primary Purpose: Treatment
	Phase 2	NCT03740893	PHOENIX DDR/Anti-PD-L1 Trial: A Pre-surgical Window of Opportunity and Post-surgical Adjuvant Biomarker Study of DNA Damage Response Inhibition and/or Anti-PD-L1 Immunotherapy in Patients With Neoadjuvant Chemotherapy Resistant Residual Triple Negative Breast Cancer	Recruiting	Breast Neoplasm	Drug: AZD6738|Drug: Olaparib|Drug: Durvalumab	Cohorts B and C co-primary endpoint #1: Change in mean proliferation index (as measured by tumour cell Ki67 immunohistochemistry) post WOP intervention within post-treatment biopsy compared to pre-treatment baseline biopsy.|Cohorts B and C co-primary endpoint #2: Changes in the proliferation gene expression signature post WOP intervention within the post-treatment biopsy compared to pre-treatment…	Allocation: Randomized|Intervention Model: Parallel Assignment|Masking: None (Open Label)|Primary Purpose: Other
	Phase 2	NCT03951415	Durvalumab and Olaparib in Metastatic or Recurrent Endometrial Cancer	Active, not recruiting	Endometrial Neoplasms|Uterine Neoplasms|Endometrium Cancer	Drug: PARP inhibitor and Anti-PD-L1	Progression free survival (PFS)|Objective response rate (ORR)|Overall survival (OS)|Adverse events|Predictive biomarkers in tumor biopsy	Allocation: N/A|Intervention Model: Single Group Assignment|Masking: None (Open Label)|Primary Purpose: Treatment
	Phase 2	NCT03089606	Pembrolizumab TX-naive Distant Mets Melanoma and Use of (C11-AMT) PET at Baseline as Imaging Biomarker	Active, not recruiting	Melanoma	Diagnostic Test: FDG PET/CT scan|Diagnostic Test: C11-AMT PET scan|Drug: Pembrolizumab|Diagnostic Test: FDG PET/CT scan with IV contrast	Association of SUVmax with Objective Response Rate|Objective Response Rate|Progression-Free Survival|PET parameters|PET parameters and IDO pathway|Metabolic changes	Allocation: N/A|Intervention Model: Single Group Assignment|Masking: None (Open Label)|Primary Purpose: Treatment
	Phase 2	NCT04567615	A Study of Relatlimab in Combination With Nivolumab in Participants With Advanced Liver Cancer Who Have Never Been Treated With Immuno-oncology Therapy After Prior Treatment With Tyrosine Kinase Inhibitors	Recruiting	Hepatocellular Carcinoma|Hepatoma|Liver Cancer, Adult|Liver Cell Carcinoma|Liver Cell Carcinoma, Adult	Biological: Nivolumab|Biological: Relatlimab	Overall response rate (ORR) assessed by blinded independent central review (BICR) using Response Evaluation Criteria in Solid Tumors (RECIST) v1.1|Incidence of Adverse Events (AEs)|Incidence of Serious Adverse Events (SAEs)|Incidence of AEs leading to discontinuation|Incidence of death|Incidence of clinically significant changes in clinical laboratory results: Hematology tests|Incidence of clinic…	Allocation: Randomized|Intervention Model: Parallel Assignment|Masking: None (Open Label)|Primary Purpose: Treatment
	Phase 2	NCT03661047	OMega-3 Fatty Acid for the Immune Modulation of Colorectal Cancer	Recruiting	Colon Cancer	Drug: AMR101 (VASCEPA, icosapent ethyl)	The change in the marine omega-3 polyunsaturated fatty acid (MO3PUFA) composition in colorectal tissues as a result of the AMR101 treatment for up to 30 days.|The change in Tumor CD8+ T cells in the tumor tissue between pre- and post- AMR101 treatment period.|The change in gene expression profile of colorectal tissue between pre- and post- AMR101 treatment period.|The change in protein levels of …	Allocation: Randomized|Intervention Model: Parallel Assignment|Masking: Quadruple (Participant, Care Provider, Investigator, Outcomes Assessor)|Primary Purpose: Treatment
	Phase 2	NCT02923180	Neoadjuvant Enoblituzumab (MGA271) in Men With Localized Intermediate and High-Risk Prostate Cancer	Active, not recruiting	Prostate Cancer	Drug: Enoblituzumab	Number of Participants With Treatment-related Adverse Events|Efficacy of Neoadjuvant Enoblituzumab as Assessed by PSA0 Response Rate|Quantify Markers of Apoptosis in Prostate Tumor Specimens of Treated Patients|Markers of Cell Proliferation|CD8+ T Cell Infiltration|PD-L1 Expression|Regulatory T Cell (Treg) Infiltration|CD4+ T Cell Infiltration|Natural Killer (NK) Cell Density|Enoblituzumab (MGA27…	Allocation: N/A|Intervention Model: Single Group Assignment|Masking: None (Open Label)|Primary Purpose: Treatment
	Phase 2	NCT04001101	Anti-PD-1 +/- RT for MSI-H Solid Tumors	Recruiting	Microsatellite Instability High|Mismatch Repair Deficiency|Colorectal Cancer	Combination Product: RT and Anti-PD-1|Drug: Anti-PD-1	Out-of-field ORR improvement|in-field tumor control and disease control|Determine the chronology and profile of the radiation-associated immune response.|Durability of disease response|Progression-free Survival|Overall Survival|Quality of life score	Allocation: Randomized|Intervention Model: Parallel Assignment|Masking: Double (Investigator, Outcomes Assessor)|Primary Purpose: Treatment
	Phase 2	NCT02960906	A BIOmarker Driven Trial With Nivolumab and Ipilimumab or VEGFR tKi in Naïve Metastatic Kidney Cancer	Completed	Clear Cell Metastatic Renal Cell Carcinoma	Drug: Nivolumab|Drug: Ipilimumab|Drug: Pazopanib|Drug: Sunitinib	ORR evaluation according to molecular groups (ccRCC1 to 4) and assigned treatment|Progression-free survival (PFS)|Overall Survival|Objective response rate at 22 weeks|Duration of treatment (DOT)|Duration of response (DOR)|Number of Participants With Treatment-Related Adverse Events|Gene expression of immune population markers|Gene expression levels obtained from FFPE|Functional status of peripher…	Allocation: Randomized|Intervention Model: Parallel Assignment|Masking: None (Open Label)|Primary Purpose: Treatment
	Phase 2	NCT03946943	Study of Anlotinib Hydrochloride and Toripalimab in Subjects With Unresectable or Metastatic Undifferentiated Pleomorphic Sarcoma	Not yet recruiting	Soft Tissue Sarcomas|Undifferentiated Pleomorphic Sarcoma	Drug: Anlotinib|Drug: Toripalimab|Procedure: Blood Draw|Procedure: Tumor Specimen Collection	Rate of Participants Achieving 3-Month Progression-Free Survival (PFS)|Rate of Participants Achieving 6-Month and 12-Month Progression-Free Survival (PFS)|Rate of Participants Achieving Objective Response (ORR)|Rate of Participants Achieving Clinical Benefit (CBR)|Duration of Response（DOR）|Time to initial Response（TTR）|Overall Survival (OS)|Safety and Toxicity Profile: Rate of Toxicity in Study P…	Allocation: N/A|Intervention Model: Single Group Assignment|Masking: None (Open Label)|Primary Purpose: Treatment
		NCT04368468	Modifications of Immune Microenvironment Induced by Neoadjuvant Chemotherapy in Triple-negative BC	Not yet recruiting	Triple Negative Breast Cancer	Other: biomarker evolution	Identify Change of immune ME by TILS quantification of triple-negative breast cancer induced by neoadjuvant chemotherapy for all patients|Identify Change of immune ME by PDL1 expression of triple-negative breast cancer induced by neoadjuvant chemotherapy for all patients|Identify Change of immune ME by TIM3 expression of triple-negative breast cancer induced by neoadjuvant chemotherapy for all pa…	Observational Model: Cohort|Time Perspective: Retrospective
